# Supplementary material for: Experimental study on tilting deformation and a new method for landslide prediction with retaining-wall locked segment
Source: Sci Rep. 2023 Mar 29;13:5149. doi: 10.1038/s41598-023-32477-9 (PMC10060239; doi:10.1038/s41598-023-32477-9)
Supplement: Supplementary file 1 — Supplementary Information. [file 41598_2023_32477_MOESM1_ESM.xlsx]

## Sheet: Sheet1
Time	T1	T2	T3	P1	P2	P3	S1	S2	S3	S4	Tilting rate-T1	Tilting rate-T2	Tilting rate-T3	Micro-stain	Tilting acceleration
0	0.0371	0.0368	0.0022	0.20581	0.01044	0.00929	0.45702	0.3051	0.17879	0.05901	0.0217	0.0057	0.0099	44.8116	-0.0022
1	0.0379	0.0376	0.0031	0.20597	0.01055	0.0093	0.45536	0.30484	0.17803	0.05946	0.0226	0.0052	0.0117	44.0114	0.0008
2	0.0388	0.0382	0.002	0.206323	0.01074	0.0093	0.45633	0.30484	0.17718	0.05792	0.0217	0.0094	0.0105	44.0114	0.0006
3	0.0363	0.0386	0.002	0.20597	0.01074	0.0093	0.45661	0.30523	0.17565	0.05865	0.0194	0.0084	0.0091	43.2111	0.0004
4	0.0387	0.037	0.0023	0.205839	0.01099	0.0093	0.45661	0.30523	0.1747	0.05738	0.0233	0.0079	0.0105	44.0114	-0.0016
5	0.0376	0.0387	0.0035	0.205781	0.01113	0.00914	0.45578	0.30523	0.1747	0.05584	0.0235	0.007	0.0131	45.6119	0.0017
6	0.0376	0.0394	0.0028	0.205403	0.01128	0.009	0.45578	0.30703	0.17585	0.05445	0.024	0.0059	0.012	45.6119	0.0007
7	0.0368	0.0405	0.0032	0.205358	0.01135	0.00906	0.45661	0.30742	0.17746	0.05438	0.0248	0.007	0.0141	45.6119	0.0011
8	0.0384	0.041	0.002	0.205358	0.01151	0.00889	0.45564	0.30716	0.17765	0.05399	0.0231	0.0069	0.0117	44.8116	0.0005
9	0.0387	0.0414	0.0041	0.205039	0.01147	0.00883	0.45564	0.30793	0.17765	0.05399	0.0209	0.0078	0.0107	44.8116	0.0004
10	0.0396	0.0421	0.0032	0.204655	0.01177	0.00889	0.45675	0.3069	0.17699	0.05376	0.0251	0.0055	0.0081	44.0114	0.0007
11	0.039	0.0423	0.0043	0.204679	0.01191	0.00902	0.45536	0.30729	0.17604	0.05298	0.0297	0.0068	0.0117	45.6119	0.0002
12	0.0398	0.042	0.0028	0.204195	0.01165	0.0092	0.45383	0.30819	0.17604	0.05199	0.0291	0.0066	0.0153	45.6119	-0.0003
13	0.0388	0.0415	0.0037	0.203518	0.01162	0.0093	0.45467	0.30858	0.17518	0.05129	0.0272	0.0125	0.0132	45.6119	-0.0005
14	0.0408	0.0411	0.0039	0.202729	0.01172	0.00935	0.45619	0.306	0.17575	0.05129	0.0283	0.0048	0.0121	45.6119	-0.0004
15	0.04	0.041	0.0033	0.202084	0.01168	0.00926	0.4555	0.30858	0.17508	0.05152	0.03	0.0047	0.0097	46.4121	-0.0001
16	0.0413	0.041	0.0044	0.201781	0.01157	0.00923	0.4548	0.30729	0.17546	0.05176	0.0299	0.0075	0.0114	45.6119	0
17	0.0411	0.0405	0.0037	0.20136	0.0116	0.00914	0.45661	0.30729	0.17489	0.0526	0.029	0.0041	0.0111	45.6119	-0.0005
18	0.0413	0.0408	0.0052	0.199745	0.01142	0.00905	0.45661	0.30523	0.17489	0.05291	0.0205	0.0968	0.0125	46.4121	0.0003
19	0.0402	0.0405	0.0041	0.198387	0.01128	0.00883	0.45827	0.30935	0.17489	0.05291	0.0139	0.3569	0.0151	47.2124	-0.0003
20	0.0404	0.0396	0.0036	0.197538	0.01128	0.00874	0.45744	0.30729	0.17527	0.05276	0.0183	-0.0257	0.0154	47.2124	-0.0009
21	0.0413	0.0381	0.0031	0.197391	0.01141	0.0087	0.45772	0.30793	0.17537	0.0523	0.0299	-0.0258	0.0144	46.4121	-0.0015
22	0.0412	0.0387	0.004	0.197414	0.0115	0.0087	0.45716	0.30587	0.17585	0.05176	0.0118	0.0035	0.0126	47.2124	0.0006
23	0.0418	0.0387	0.0041	0.197414	0.01161	0.00854	0.45744	0.30832	0.17585	0.05083	0.0279	0.0324	0.0101	46.4121	0
24	0.0429	0.0391	0.0043	0.197185	0.01161	0.00791	0.45744	0.3078	0.17508	0.05021	0.038	-0.0148	0.0141	47.2124	0.0004
25	0.0427	0.0387	0.0043	0.197185	0.01168	0.00692	0.46008	0.30909	0.17546	0.0499	0.0375	-0.011	0.0074	48.0126	-0.0004
26	0.0429	0.0391	0.004	0.197069	0.01154	0.00538	0.46216	0.31038	0.17518	0.04906	0.0257	-0.0012	0.0115	48.0126	0.0004
27	0.0426	0.0392	0.0043	0.197066	0.0115	0.00411	0.46119	0.31038	0.17413	0.04906	0.0339	0.0014	0.0097	48.0126	0.0001
28	0.0443	0.0397	0.0047	0.197359	0.01139	0.00247	0.46119	0.31076	0.17527	0.04867	0.0384	-0.0002	0.0105	48.0126	0.0005
29	0.044	0.0394	0.0037	0.197822	0.0116	0.00067	0.46174	0.31076	0.17575	0.04913	0.0357	0.0003	0.0119	48.0126	-0.0003
30	0.0409	0.038	0.0048	0.197887	0.0113	-0.00135	0.46105	0.30973	0.17537	0.04906	0.0399	-0.0009	0.0099	48.0126	-0.0014
31	0.0418	0.0371	0.0058	0.198162	0.01154	-0.004	0.45938	0.30973	0.17527	0.04998	0.0382	0.0012	0.0114	48.0126	-0.0009
32	0.0405	0.0378	0.0052	0.198425	0.01159	-0.00656	0.45911	0.30986	0.17642	0.04944	0.0378	0.0001	0.0122	48.0126	0.0007
33	0.0419	0.0369	0.0051	0.198425	0.01162	-0.00898	0.4598	0.31051	0.17642	0.05029	0.0394	0.0017	0.0113	48.8129	-0.0009
34	0.0424	0.0353	0.005	0.198342	0.01161	-0.01096	0.4598	0.31089	0.17632	0.04952	0.0388	-0.0001	0.01	48.0126	-0.0016
35	0.0421	0.0362	0.0048	0.19819	0.01196	-0.0127	0.46063	0.31205	0.17489	0.05052	0.0402	0.0017	0.0114	48.8129	0.0009
36	0.0419	0.036	0.0055	0.19819	0.01197	-0.01385	0.46146	0.31205	0.17489	0.04998	0.0394	0.0003	0.0101	48.8129	-0.0002
37	0.0422	0.0365	0.0053	0.198468	0.01185	-0.01448	0.46327	0.31308	0.17518	0.05013	0.0374	0.0004	0.0144	48.8129	0.0005
38	0.0426	0.0384	0.005	0.198848	0.01185	-0.01476	0.46341	0.31192	0.17413	0.0499	0.042	0.003	0.0094	48.8129	0.0019
39	0.0437	0.0405	0.0054	0.199253	0.01187	-0.01511	0.46341	0.31346	0.17451	0.05029	0.0418	0.0025	0.0119	48.8129	0.0021
40	0.0424	0.0408	0.0047	0.199671	0.01172	-0.01529	0.46341	0.31269	0.17556	0.0499	0.0463	0.0018	0.0148	48.8129	0.0003
41	0.0438	0.042	0.0065	0.200009	0.01146	-0.01581	0.46341	0.31231	0.17556	0.04983	0.0466	0.0023	0.0111	47.2124	0.0012
42	0.0439	0.0431	0.0058	0.200009	0.01142	-0.01653	0.46257	0.31334	0.17556	0.0499	0.0441	-0.0015	0.0125	48.8129	0.0011
43	0.0429	0.042	0.0048	0.19962	0.01164	-0.01822	0.46368	0.31437	0.17537	0.0499	0.0419	-0.0022	0.012	48.8129	-0.0011
44	0.044	0.0421	0.0049	0.19878	0.01164	-0.01997	0.4641	0.31488	0.17537	0.04944	0.0474	0.0013	0.0138	48.8129	0.0001
45	0.0449	0.0422	0.006	0.198141	0.01146	-0.02208	0.46452	0.31488	0.17508	0.04874	0.0484	0.0002	0.0118	49.6131	0.0001
46	0.043	0.0412	0.0059	0.198141	0.01176	-0.02375	0.46479	0.3163	0.17489	0.0479	0.0444	0.0006	0.0113	48.8129	-0.001
47	0.0402	0.0425	0.0062	0.19795	0.01096	-0.02584	0.46507	0.3163	0.17385	0.04636	0.0416	0.0022	0.014	48.8129	0.0013
48	0.0408	0.045	0.0052	0.198065	0.01065	-0.02752	0.46507	0.31604	0.17366	0.04559	0.0415	0.0044	0.0136	48.8129	0.0025
49	0.042	0.0424	0.0048	0.198273	0.01065	-0.02878	0.46577	0.31411	0.17366	0.04505	0.0423	0.002	0.013	49.6131	-0.0026
50	0.044	0.0424	0.0054	0.198451	0.01186	-0.02931	0.46577	0.31359	0.17385	0.04559	0.0471	0.0009	0.0117	48.8129	0
51	0.0419	0.04	0.0067	0.200773	0.01094	-0.02978	0.46563	0.31192	0.17356	0.0462	0.048	0.0019	0.0135	49.6131	-0.0024
52	0.0421	0.0401	0.0061	0.204374	0.01094	-0.03013	0.46535	0.31179	0.17347	0.04627	0.0485	0.0008	0.0126	49.6131	0.0001
53	0.0413	0.0407	0.0067	0.208275	0.01124	-0.0308	0.46521	0.31218	0.17366	0.04612	0.0487	0.0019	0.0154	50.4134	0.0006
54	0.0416	0.04	0.0059	0.208275	0.01087	-0.03101	0.46549	0.31205	0.17347	0.04573	0.0494	0.0013	0.0128	50.4134	-0.0007
55	0.0407	0.0399	0.0055	0.231687	0.01058	-0.03138	0.4659	0.31244	0.17299	0.04451	0.0492	0.0036	0.0128	49.6131	-0.0001
56	0.0396	0.0387	0.0052	0.227487	0.01141	-0.03171	0.46549	0.31269	0.17366	0.04451	0.0486	0.0034	0.0142	49.6131	-0.0012
57	0.0409	0.0374	0.0068	0.222551	0.01141	-0.03171	0.46618	0.31244	0.17404	0.04473	0.0443	0.0023	0.0151	48.8129	-0.0013
58	0.0396	0.0369	0.0058	0.194286	0.0114	-0.03176	0.46577	0.31411	0.17404	0.04559	0.0449	-0.0006	0.0119	48.8129	-0.0005
59	0.0375	0.0355	0.0057	0.18843	0.01166	-0.03176	0.46479	0.31449	0.17432	0.04559	0.0463	0.0028	0.0149	50.4134	-0.0014
60	0.0359	0.0348	0.0066	0.182658	0.01202	-0.03154	0.46535	0.31244	0.17451	0.04535	0.0452	0.0035	0.0151	50.4134	-0.0007
61	0.0361	0.0339	0.0063	0.176268	0.01195	-0.03097	0.46535	0.31359	0.17461	0.04435	0.0451	0.0041	0.0192	51.2136	-0.0009
62	0.035	0.0327	0.0068	0.160406	0.01195	-0.03037	0.46535	0.31488	0.1747	0.04319	0.0463	-0.0013	0.0131	50.4134	-0.0012
63	0.0338	0.0305	0.0064	0.147142	0.01175	-0.02962	0.46507	0.31449	0.17461	0.04281	0.0459	0.0024	0.016	50.4134	-0.0022
64	0.034	0.0334	0.0065	0.138667	0.01154	-0.02896	0.46618	0.31514	0.17451	0.04281	0.0499	0.0035	0.0155	50.4134	0.0029
65	0.0325	0.0309	0.0069	0.128713	0.01131	-0.02842	0.4659	0.31591	0.17442	0.04281	0.0518	0.0031	0.0163	50.4134	-0.0025
66	0.0315	0.0308	0.0082	0.124636	0.01116	-0.02832	0.46521	0.31694	0.17451	0.04342	0.0529	0.003	0.0175	50.4134	-0.0001
67	0.031	0.0318	0.0068	0.124199	0.01111	-0.02837	0.46618	0.31861	0.1747	0.04412	0.0548	0.0043	0.016	49.6131	0.001
68	0.0318	0.0311	0.0074	0.124199	0.01105	-0.02844	0.46701	0.31938	0.17537	0.04496	0.0512	0.0024	0.0148	50.4134	-0.0007
69	0.0344	0.031	0.0085	0.133607	0.01099	-0.02844	0.46701	0.31938	0.17661	0.04496	0.0521	0.0037	0.0172	50.4134	-0.0001
70	0.0361	0.0303	0.0073	0.141046	0.01095	-0.02842	0.46771	0.31668	0.17746	0.04427	0.0521	0.0003	0.0185	50.4134	-0.0007
71	0.0377	0.0311	0.0068	0.146596	0.01101	-0.028	0.46771	0.31514	0.17746	0.04396	0.0551	0.0038	0.0173	50.4134	0.0008
72	0.039	0.0318	0.0085	0.14965	0.0113	-0.02657	0.46812	0.31514	0.17565	0.04319	0.0595	0.0022	0.0177	50.4134	0.0007
73	0.0412	0.031	0.007	0.151027	0.0114	-0.02484	0.46743	0.31655	0.17546	0.04258	0.0604	0.0034	0.0157	49.6131	-0.0008
74	0.0429	0.0319	0.0087	0.151466	0.0114	-0.02297	0.46729	0.3172	0.17413	0.04289	0.0583	0.0054	0.0189	50.4134	0.0009
75	0.0421	0.0327	0.0085	0.152556	0.01152	-0.02154	0.46618	0.3181	0.17413	0.04273	0.0585	0.0057	0.0192	50.4134	0.0008
76	0.0424	0.0315	0.0089	0.154321	0.0114	-0.01976	0.46757	0.31758	0.17537	0.04188	0.0642	0.0012	0.0203	50.4134	-0.0012
77	0.0422	0.0328	0.0099	0.155935	0.01128	-0.01834	0.46674	0.31745	0.1768	0.04088	0.0638	0.0044	0.0198	49.6131	0.0013
78	0.0433	0.0331	0.0093	0.156839	0.01129	-0.01793	0.46729	0.31681	0.17604	0.04049	0.0644	0.0025	0.0214	48.8129	0.0003
79	0.045	0.0324	0.0094	0.157316	0.01144	-0.01793	0.46715	0.31823	0.17689	0.04026	0.0676	0.0042	0.017	48.8129	-0.0007
80	0.0483	0.0298	0.0105	0.158352	0.01147	-0.01844	0.46715	0.31681	0.17623	0.04049	0.0654	0.0021	0.0206	48.8129	-0.0026
81	0.052	0.0305	0.0109	0.159625	0.01145	-0.0193	0.4659	0.3172	0.17489	0.04065	0.0646	0.0028	0.0185	48.0126	0.0007
82	0.0533	0.0321	0.0113	0.161065	0.01161	-0.01964	0.4659	0.31642	0.17432	0.04242	0.0701	0.0031	0.0194	48.0126	0.0016
83	0.0584	0.0269	0.0123	0.194366	0.01176	-0.01999	0.46549	0.31462	0.17432	0.04458	0.0738	0.0042	0.017	48.0126	-0.0052
84	0.061	0.0294	0.0113	0.23611	0.01156	-0.02023	0.4659	0.31462	0.17394	0.04505	0.0731	0.0029	0.0198	48.0126	0.0025
85	0.063	0.0314	0.0133	0.244975	0.01172	-0.02053	0.46799	0.31642	0.17394	0.0455	0.069	0.0012	0.0209	48.8129	0.002
86	0.0653	0.0312	0.0121	0.278118	0.01176	-0.02087	0.47007	0.3181	0.17347	0.04435	0.0682	0.0032	0.0214	48.0126	-0.0002
87	0.059	0.0285	0.0123	0.270174	0.01164	-0.0211	0.47007	0.31784	0.17347	0.04296	0.0681	0.0036	0.0194	48.8129	-0.0027
88	0.0547	0.029	0.0134	0.27122	0.01151	-0.021	0.47007	0.31784	0.17347	0.04188	0.0655	0.0021	0.0202	51.2136	0.0005
89	0.0533	0.0297	0.0138	0.268379	0.01151	-0.021	0.46923	0.31707	0.17366	0.04196	0.0697	0.0041	0.0191	51.2136	0.0007
90	0.0514	0.0301	0.0142	0.268379	0.01151	-0.02012	0.46785	0.31527	0.17385	0.04111	0.0651	0.0046	0.0205	51.2136	0.0004
91	0.0513	0.0286	0.0157	0.239692	0.01156	-0.01922	0.46757	0.31527	0.17385	0.04149	0.0668	0.0033	0.0214	50.4134	-0.0015
92	0.052	0.0301	0.0162	0.224737	0.01156	-0.01792	0.46757	0.31346	0.17309	0.04057	0.0648	0.0062	0.0211	50.4134	0.0015
93	0.0536	0.031	0.0154	0.194134	0.01166	-0.0171	0.46743	0.31256	0.17213	0.04011	0.062	0.0023	0.0214	48.0126	0.0009
94	0.0595	0.0324	0.0166	0.188761	0.0118	-0.01556	0.46799	0.31063	0.17137	0.03902	0.0653	0.0054	0.0189	48.0126	0.0014
95	0.064	0.0322	0.0174	0.187505	0.01166	-0.01411	0.46812	0.31231	0.17137	0.03764	0.0591	0.0036	0.024	48.0126	-0.0002
96	0.0688	0.0313	0.0175	0.187505	0.01147	-0.01255	0.46799	0.31231	0.17033	0.03756	0.0611	0.0058	0.0247	47.2124	-0.0009
97	0.0689	0.0323	0.0175	0.189093	0.01168	-0.01178	0.46757	0.31359	0.17185	0.03756	0.0578	0.008	0.0246	48.8129	0.001
98	0.0718	0.0315	0.0199	0.192183	0.01159	-0.01177	0.46757	0.31591	0.17242	0.03726	0.0564	0.0032	0.0213	48.0126	-0.0008
99	0.0715	0.0312	0.0191	0.195689	0.00693	-0.01177	0.46757	0.3172	0.17213	0.03726	0.0542	-0.0012	0.0228	51.2136	-0.0003
100	0.0712	0.0323	0.019	0.197895	0.00682	-0.01221	0.46799	0.3172	0.17213	0.03687	0.0527	0.0018	0.0254	52.8141	0.0011
101	0.0715	0.0308	0.0199	0.199759	0.00677	-0.01283	0.46923	0.31733	0.17213	0.03617	0.0512	0	0.0213	50.4134	-0.0015
102	0.0715	0.0305	0.0199	0.201812	0.00638	-0.01339	0.46993	0.31733	0.17128	0.03548	0.0469	0.0023	0.0253	50.4134	-0.0003
103	0.0623	0.0316	0.0206	0.204019	0.0062	-0.01426	0.46993	0.31797	0.17175	0.03548	0.047	0.0087	0.0242	50.4134	0.0011
104	0.0573	0.0333	0.0201	0.206013	0.0062	-0.01512	0.46993	0.31887	0.17109	0.03564	0.0481	0.0033	0.0264	48.8129	0.0017
105	0.0552	0.0309	0.0196	0.208235	0.00548	-0.01577	0.46951	0.31964	0.16937	0.0354	0.0463	0.0033	0.0248	49.6131	-0.0024
106	0.0541	0.031	0.0197	0.211124	0.00499	-0.01577	0.46951	0.31874	0.17061	0.0351	0.0419	0.0074	0.0263	49.6131	0.0001
107	0.0526	0.0336	0.0202	0.214632	0.00499	-0.01546	0.47007	0.32028	0.1689	0.03556	0.0409	0.0033	0.0269	48.8129	0.0026
108	0.053	0.0307	0.0207	0.217412	0.00587	-0.01478	0.47145	0.32016	0.16681	0.03486	0.0395	0.0026	0.0262	48.8129	-0.0029
109	0.0519	0.0286	0.0212	0.219943	0.00708	-0.01417	0.47034	0.31861	0.16766	0.03486	0.0365	0.0041	0.0259	48.8129	-0.0021
110	0.0528	0.0304	0.0225	0.222738	0.01054	-0.01325	0.47104	0.31861	0.16795	0.03564	0.0353	0.0029	0.0271	48.8129	0.0018
111	0.0002	0.0307	0.0217	0.226762	0.01622	-0.01318	0.46965	0.31681	0.16709	0.0361	--	0.0049	0.0262	49.6131	0.0003
112	0.0007	0.0305	0.0215	0.230389	0.02276	-0.01341	0.46979	0.31681	0.16795	0.03656	--	0.0029	0.0249	49.6131	-0.0002
113	0.0022	0.0302	0.0228	0.234156	0.3163	-0.0139	0.46979	0.3163	0.16852	0.03656	--	0.0044	0.0305	49.6131	-0.0003
114	0.0017	0.0312	0.0228	0.23819	0.3181	-0.01332	0.47173	0.3181	0.16852	0.03718	--	0.0046	0.0288	52.0139	0.001
115	0.0014	0.0315	0.0225	0.242541	0.31861	-0.01332	0.47298	0.31861	0.16842	0.03787	--	0.0017	0.0241	52.0139	0.0003
116	0.0017	0.032	0.023	0.246304	0.31951	-0.01233	0.47367	0.31951	0.16928	0.03733	--	0.0024	0.0291	51.2136	0.0005
117	0.0002	0.0318	0.0223	0.249853	0.31848	-0.00972	0.47367	0.31848	0.16966	0.03679	--	0.0042	0.0261	52.0139	-0.0002
118	0.0015	0.032	0.0223	0.253181	0.31861	-0.00646	0.47159	0.31861	0.17099	0.03679	--	0.0029	0.0272	51.2136	0.0002
119	0.0032	0.0322	0.0242	0.254085	0.31861	-0.00181	0.46951	0.31861	0.16966	0.03641	--	0.003	0.0289	52.0139	0.0002
120	0.0042	0.0311	0.0243	0.255863	0.3172	0.00214	0.46799	0.3172	0.16909	0.03625	--	0.0046	0.0279	52.0139	-0.0011
121	0.0057	0.0303	0.0234	0.259556	0.3154	0.00514	0.46729	0.3154	0.16785	0.03587	--	0.0054	0.0325	52.0139	-0.0008
122	0.0027	0.0002	0.0243	0.264773	0.31527	0.00648	0.46799	0.31527	0.167	0.03501	--	0.0029	0.0277	52.8141	-0.0301
123	0	-0.0006	0.0229	0.272066	0.31346	0.00848	0.46854	0.31346	0.16662	0.03556	--	0.0022	0.0314	51.2136	-0.0008
124	-0.0015	-0.0006	0.0242	0.280194	0.31346	0.01217	0.47021	0.31346	0.167	0.03556	--	0.005	0.0269	52.8141	0
125	-0.0024	-0.0024	0.0252	0.287317	0.31205	0.0187	0.46951	0.31205	0.1669	0.03486	--	0.0031	0.0276	52.8141	-0.0018
126	-0.002	-0.0004	0.0261	0.292266	0.31128	0.0264	0.47021	0.31128	0.16652	0.03486	--	0.0028	0.0309	52.0139	0.002
127	-0.0022	-0.0027	0.0264	0.294486	0.31012	0.0323	0.4684	0.31012	0.16538	0.03571	--	0.0047	0.0274	52.8141	-0.0023
128	-0.0031	-0.0017	0.027	0.2956	0.31012	0.03645	0.46771	0.31012	0.16595	0.03463	--	0.0036	0.0245	52.8141	0.001
129	-0.002	-0.0004	0.027	0.297612	0.30858	0.03877	0.4666	0.30858	0.16595	0.03417	--	0.0054	0.027	52.0139	0.0013
130	-0.0008	-0.0024	0.0272	0.299741	0.30832	0.04221	0.4659	0.30832	0.16528	0.03363	--	0.0043	0.0292	52.0139	-0.002
131	0.0014	-0.0003	0.0274	0.210209	0.30806	0.04463	0.46355	0.30806	0.1649	0.03378	--	0.0039	0.0273	52.8141	0.0021
132	-0.001	-0.0013	0.0285	0.210356	0.30806	0.0464	0.46216	0.30806	0.16604	0.03378	--	0.0048	0.0242	52.8141	-0.001
133	-0.0017	-0.002	0.0285	0.210481	0.30767	0.04655	0.46022	0.30767	0.16614	0.03517		0.0089	0.0293	52.0139	-0.0007
134	-0.0011	0	0.0279	0.21058	0.30819	0.04694	0.46022	0.30819	0.16614	0.0351		0.004	0.0267	52.0139	0.002
135	-0.0002	-0.0005	0.0283	0.210656	0.16604	0.04708	0.46077	0.30755	0.16614	0.03633		0.0031	0.0304	52.0139	-0.0005
136	0.0001	-0.0021	0.0292	0.21069	0.16614	0.04756	0.4616	0.30819	0.16595	0.03687		0.0034	0.0264	52.0139	-0.0016
137	-0.0007	-0.0029	0.029	0.210712	0.16614	0.04747	0.46077	0.30652	0.16623	0.03633		0.0051	0.0294	49.6131	-0.0008
138	-0.0003	-0.0015	0.03	0.210735	0.16614	0.04777	0.4623	0.30883	0.16662	0.03594		0.0047	0.0289	50.4134	0.0014
139	-0.0007	-0.002	0.0301	0.210744	0.16595	0.04777	0.46285	0.30999	0.16509	0.03625		0.0027	0.0328	50.4134	-0.0005
140	-0.0018	-0.0011	0.0311	0.210751	0.16623	0.04792	0.46285	0.31244	0.16633	0.03602		0.0032	0.0277	50.4134	0.0009
141	-0.0031	-0.002	0.0305	0.210762	0.16662	0.04804	0.46188	0.31166	0.16614	0.03571		0.0074	0.0337	51.2136	-0.0009
142	-0.0035	-0.0019	0.0313	0.210762	0.16509	0.04789	0.46438	0.31166	0.16566	0.03564		0.0031	0.0279	52.8141	0.0001
143	-0.0028	-0.0049	0.0313	0.21077	0.16633	0.04768	0.46327	0.31038	0.16585	0.0354		0.0059	0.0305	52.8141	-0.003
144	-0.0034	-0.0059	0.0313	0.210788	0.16614	0.04746	0.46299	0.30883	0.1669	0.03501		0.0026	0.0301	52.8141	-0.001
145	-0.006	-0.0068	0.0315	0.210803	0.16566	0.04653	0.46133	0.30832	0.16538	0.03486		0.0058	0.0286	53.6144	-0.0009
146	-0.0047	-0.0043	0.0315	0.210827	0.16585	0.04572	0.46133	0.30767	0.16509	0.03456		0.0041	0.0329	53.6144	0.0025
147	-0.0046	-0.0048	0.0304	0.210848	0.1669	0.04526	0.45994	0.30652	0.16585	0.03471		0.006	0.0336	53.6144	-0.0005
148	-0.0048	-0.0056	0.0321	0.210873	0.16538	0.04488	0.45924	0.30767	0.16414	0.03486		0.002	0.0321	53.6144	-0.0008
149	-0.006	-0.0053	0.0316	0.210876	0.16509	0.04462	0.45924	0.30793	0.16348	0.03571		0.002	0.0329	53.6144	0.0003
150	-0.0067	-0.0057	0.0321	0.210878	0.16585	0.04462	0.45855	0.30742	0.16367	0.03671		0.0033	0.0316	54.4146	-0.0004
151	-0.0066	-0.0066	0.0333	0.210876	0.16414	0.04525	0.46035	0.30652	0.16367	0.03679		0.005	0.0302	53.6144	-0.0009
152	-0.0053	-0.0056	0.0335	0.210876	0.16348	0.04578	0.46008	0.30574	0.16319	0.03641		0.0074	0.0335	54.4146	0.001
153	-0.0062	-0.0049	0.0329	0.21087	0.0456	0.0456	0.46146	0.30471	0.16328	0.03641		0.0064	0.0315	53.6144	0.0007
154	-0.0055	-0.0054	0.0351	0.21087	0.0456	0.0456	0.4616	0.30304	0.16328	0.0361		0.0023	0.0332	53.6144	-0.0005
155	-0.0066	-0.0038	0.0342	0.210872	0.04203	0.04203	0.46368	0.30304	0.16386	0.03594		0.0039	0.0341	53.6144	0.0016
156	-0.0081	-0.0076	0.0341	0.210876	0.03656	0.03656	0.46257	0.30523	0.16566	0.03625		0.0045	0.0294	54.4146	-0.0038
157	-0.0083	-0.0062	0.0352	0.210879	0.03138	0.03138	0.46577	0.3087	0.16566	0.03641		0.0057	0.032	53.6144	0.0014
158	-0.009	-0.0052	0.0361	0.21089	0.02854	0.02854	0.46632	0.31141	0.16738	0.03641		0.0061	0.0323	54.4146	0.001
159	-0.0089	-0.004	0.0355	0.210905	0.02767	0.02767	0.46826	0.31231	0.1669	0.03625		0.0053	0.029	54.4146	0.0012
160	-0.0074	-0.0046	0.0348	0.210906	0.02647	0.02647	0.46674	0.31231	0.16566	0.03578		0.0052	0.0306	54.4146	-0.0006
161	-0.0079	-0.0065	0.0357	0.210906	0.02475	0.02475	0.46701	0.31231	0.16462	0.03578		0.0033	0.0311	55.2149	-0.0019
162	-0.0079	-0.006	0.0354	0.21091	0.01082	0.02199	0.46507	0.31205	0.16528	0.03533		0.0073	0.0334	55.2149	0.0005
163	-0.0078	-0.0054	0.0359	0.210913	0.01077	0.01967	0.46632	0.31231	0.16528	0.03594		0.0065	0.0323	54.4146	0.0006
164	-0.0083	-0.0045	0.0359	0.210918	0.01055	0.01804	0.46549	0.31256	0.16595	0.0361		0.0026	0.0387	54.4146	0.0009
165	-0.0091	-0.0037	0.0363	0.210928	0.01055	0.01791	0.46646	0.31256	0.16595	0.03679		0.0025	0.0338	54.4146	0.0008
166	-0.0105	-0.0031	0.0347	0.210945	0.01057	0.01791	0.46729	0.31256	0.16519	0.03702		0.0036	0.0363	54.4146	0.0006
167	-0.0096	-0.0023	0.0352	0.210947	0.01055	0.01858	0.46812	0.31411	0.16462	0.03702		0.0057	0.0363	54.4146	0.0008
168	-0.0088	-0.0013	0.0343	0.210954	0.01055	0.01858	0.46729	0.31462	0.16443	0.03687		0.0038	0.0342	53.6144	0.001
169	-0.01	-0.0036	0.0358	0.210958	0.01073	0.01845	0.46993	0.31552	0.16386	0.03671		0.0058	0.038	55.2149	-0.0023
170	-0.0082	-0.0018	0.0355	0.210983	0.01059	0.0187	0.46979	0.31552	0.16357	0.03625		0.0059	0.0365	54.4146	0.0018
171	-0.0116	-0.0047	0.0343	0.210999	0.01044	0.01837	0.46799	0.31424	0.16367	0.03625		0.0054	0.0377	55.2149	-0.0029
172	-0.0119	-0.0055	0.0357	0.211006	0.01055	0.01833	0.46868	0.31424	0.16443	0.03602		0.0055	0.0408	54.4146	-0.0008
173	-0.0102	-0.0044	0.0365	0.211011	0.01074	0.01876	0.46896	0.31462	0.16357	0.03602		0.0054	0.0387	54.4146	0.0011
174	-0.0095	-0.0066	0.0357	0.211013	0.01074	0.01876	0.46757	0.31398	0.16338	0.03687		0.0038	0.0427	54.4146	-0.0022
175	-0.0099	-0.005	0.0357	0.30395	0.01099	0.01845	0.4659	0.31411	0.16414	0.03687		0.0038	0.0405	54.4146	0.0016
176	-0.0094	-0.0018	0.0358	0.23236	0.01113	0.0182	0.4684	0.3154	0.16471	0.03587		0.0048	0.0439	53.6144	0.0032
177	-0.0099	-0.0047	0.0364	0.23236	0.01128	0.01755	0.46812	0.31411	0.16405	0.03602		0.0033	0.0429	55.2149	-0.0029
178	-0.009	-0.0034	0.0367	0.22195	0.01135	0.01709	0.4691	0.31334	0.16328	0.0351		0.0058	0.0454	54.4146	0.0013
179	-0.0108	-0.0056	0.0365	0.24559	0.01151	0.01608	0.46923	0.31462	0.16376	0.0351		0.0056	0.0461	54.4146	-0.0022
180	-0.0088	-0.0048	0.0364	0.26965	0.01147	0.0153	0.47007	0.31411	0.16224	0.03517		0.0068	0.0464	55.2149	0.0008
181	-0.0079	-0.0035	0.0365	0.29672	0.01177	0.01439	0.47007	0.31218	0.16224	0.03641		0.0038	0.0506	54.4146	0.0013
182	-0.0087	-0.005	0.037	0.3096	0.01191	0.01419	0.46965	0.31192	0.16224	0.03671		0.0027	0.0452	55.2149	-0.0015
183	-0.0086	-0.0038	0.0374	0.39125	0.01165	0.01419	0.47007	0.31076	0.16367	0.03694		0.0057	0.052	55.2149	0.0012
184	-0.0066	-0.0045	0.0371	0.41662	0.01162	0.01399	0.47007	0.31038	0.16233	0.03702		0.0054	0.0492	54.4146	-0.0007
185	-0.0082	-0.006	0.0358	0.41662	0.01172	0.01385	0.46882	0.31038	0.16309	0.03718		0.0052	0.0533	54.4146	-0.0015
186	-0.0095	-0.0061	0.0354	0.46271	0.01168	0.01321	0.46882	0.31282	0.16224	0.03733		0.0052	0.0516	55.2149	-0.0001
187	-0.0084	-0.0084	0.0376	0.38484	0.01157	0.012	0.47021	0.31321	0.16376	0.03764		0.0024	0.0516	56.0151	-0.0023
188	-0.0092	-0.0075	0.0372	0.38484	0.0116	0.01018	0.47104	0.31449	0.16328	0.03764		0.0046	0.0557	55.2149	0.0009
189	-0.0092	-0.0076	0.036	0.41122	0.01142	0.00851	0.47215	0.31565	0.16328	0.03726		0.006	0.05	55.2149	-0.0001
190	-0.0093	-0.0074	0.0367	0.47699	0.01128	0.00693	0.47298	0.31398	0.16348	0.0371		0.0042	0.0578	55.2149	0.0002
191	-0.0094	-0.0096	0.0367	0.40438	0.01128	0.00682	0.47298	0.31282	0.16481	0.03656		0.0097	0.0519	56.0151	-0.0022
192	-0.0098	-0.0084	0.0358	0.43529	0.01141	0.00677	0.47201	0.31282	0.16509	0.03656		0.0025	0.0606	56.0151	0.0012
193	-0.0087	-0.0096	0.0367	0.48975	0.0115	0.00638	0.47048	0.31153	0.16328	0.03656		0.003	0.0598	56.0151	-0.0012
194	-0.0081	-0.0097	0.0373	0.43835	0.01161	0.0062	0.47062	0.31153	0.1649	0.03633		0.0044	0.0601	56.0151	-0.0001
195	-0.0066	-0.0105	0.0373	0.30602	0.01161	0.0062	0.46965	0.31153	0.16595	0.03664		0.009	0.0616	56.0151	-0.0008
196	-0.0085	-0.0108	0.0358	0.33403	0.01168	0.00548	0.47021	0.31359	0.1649	0.03679		0.0064	0.0616	56.0151	-0.0003
197	-0.0082	-0.0099	0.0361	0.34643	0.01154	0.00499	0.47229	0.31346	0.1649	0.03671		0.002	0.0648	55.2149	0.0009
198	-0.0067	-0.0099	0.0364	0.34639	0.0115	0.00499	0.47229	0.31578	0.16519	0.0371		0.0076	0.0644	55.2149	0
199	-0.007	-0.0086	0.035	0.35677	0.01139	0.00587	0.4727	0.31346	0.16595	0.0371		0.0027	0.0697	56.8154	0.0013
200	-0.0088	-0.0091	0.0362	0.35677	0.0116	0.00708	0.47409	0.31334	0.16509	0.0371		0.0033	0.0651	56.0151	-0.0005
201	-0.0095	-0.0086	0.038	0.38346	0.0113	0.01054	0.47201	0.31166	0.16414	0.03602		0.0005	0.0668	56.0151	0.0005
202	-0.0092	-0.0106	0.0359	0.32101	0.01154	0.01622	0.46965	0.31025	0.16167	0.03594		0.0027	0.0648	55.2149	-0.002
203	-0.008	-0.0097	0.0364	0.31326	0.01159	0.02276	0.46923	0.30935	0.15881	0.03564		0.0031	0.062	56.0151	0.0009
204	-0.0076	-0.0095	0.038	0.32606	0.01162	0.02814	0.46563	0.3078	0.15881	0.03617		0.0012	0.0653	56.0151	0.0002
205	-0.0092	-0.0087	0.0368	0.38625	0.01161	0.03113	0.46368	0.30729	0.15834	0.03617		0.0048	0.0591	56.0151	0.0008
206	-0.0081	-0.0101	0.0365	0.34934	0.01196	0.03396	0.46202	0.30484	0.15919	0.03617		0.0038	0.0611	56.8154	-0.0014
207	-0.007	-0.0099	0.0363	0.234438	0.01197	0.03579	0.46202	0.3042	0.16129	0.03617		0.003	0.0578	56.0151	0.0002
208	-0.0089	-0.007	0.0375	0.241675	0.01185	0.03718	0.46202	0.30201	0.16205	0.03587		0.0033	0.0564	56.8154	0.0029
209	-0.0088	-0.0069	0.038	0.27587	0.01185	0.03859	0.46133	0.29995	0.16157	0.03525		0.0028	0.0542	56.8154	0.0001
210	-0.0082	-0.0053	0.0379	0.319021	0.01187	0.04165	0.46008	0.29995	0.16195	0.0337		0.0084	0.0527	56.0151	0.0016
211	-0.0075	-0.0053	0.0391	0.335875	0.01172	0.04619	0.45744	0.29867	0.16224	0.03401		0.0049	0.0512	56.0151	0
212	-0.0062	-0.0039	0.0373	0.342384	0.01146	0.04981	0.45023	0.29661	0.16176	0.03401		0.005	0.0469	56.0151	0.0014
213	-0.0046	-0.0022	0.0395	0.359871	0.01142	0.04996	0.44842	0.29481	0.16062	0.03301		0.0041	0.047	56.0151	0.0017
214	-0.0038	0.0002	0.0391	0.366663	0.01164	0.04996	0.44648	0.29339	0.16138	0.0351		0.0047	0.0481	55.2149	0.0024
215	-0.0039	0.0031	0.0386	0.380438	0.01164	0.04694	0.44634	0.29339	0.16195	0.03564		0.0034	0.0463	55.2149	0.0029
216	-0.0046	0.0041	0.0383	0.380036	0.01146	0.04472	0.44787	0.29185	0.16024	0.0354		0.006	0.0419	56.0151	0.001
217	-0.0036	0.0046	0.0384	0.382817	0.01176	0.04472	0.44787	0.29172	0.16186	0.0334		0.0056	0.0409	56.8154	0.0005
218	-0.0025	-0.0024	0.0388	0.379752	0.01096	0.04478	0.44648	0.29056	0.16224	0.03317		0.0049	0.0395	56.8154	-0.007
219	-0.0027	-0.0049	0.039	0.377767	0.01065	0.04691	0.44481	0.29043	0.16129	0.03224		0.0026	0.0365	55.2149	-0.0025
220	-0.0037	-0.005	0.0377	0.375629	0.01065	0.0478	0.44301	0.2903	0.16062	0.03224		0.0033	0.0353	56.8154	-0.0001
221	-0.0031	-0.0093	0.0385	0.382464	0.01186	0.0478	0.44093	0.2903	0.16081	0.03209				57.6157	-0.0043
222	-0.0033	-0.0087	0.0402	0.383415	0.01094	0.04793	0.4394	0.28876	0.16005	0.03147				57.6157	0.0006
223	-0.0044	-0.0075	0.04	0.383415	0.01094	0.04712	0.43788	0.28567	0.16034	0.03093				57.6157	0.0012
224	-0.0036	-0.0081	0.0401	0.376448	0.01124	0.04712	0.43621	0.28297	0.16053	0.03016				55.2149	-0.0006
225	-0.0043	-0.0069	0.0395	0.3694	0.01087	0.04777	0.43344	0.28245	0.16062	0.02931				57.6157	0.0012
226	-0.0037	-0.0061	0.0389	0.3694	0.01058	0.04952	0.43094	0.28039	0.16138	0.02931				57.6157	0.0008
227	-0.0023	-0.0052	0.0398	0.375131	0.01141	0.05232	0.42858	0.28104	0.16328	0.02908				57.6157	0.0009
228	-0.0032	-0.0064	0.0386	0.379655	0.01141	0.05578	0.42719	0.28181	0.16357	0.03008				57.6157	-0.0012
229	-0.0009	-0.0007	0.0388	0.381899	0.0114	0.05978	0.42456	0.28181	0.16481	0.03062				57.6157	0.0057
230	-0.0024	0.0023	0.0387	0.382023	0.01166	0.06496	0.42331	0.27898	0.16481	0.03024				56.8154	0.003
231	0.0002	0.0031	0.0398	0.374812	0.01202	0.06964	0.42428	0.27679	0.16319	0.03001				58.416	0.0008
232	0	0.0023	0.0396	0.374812	0.01195	0.07433	0.42331	0.27306	0.16148	0.03078				57.6157	-0.0008
233	-0.0001	0	0.0393	0.37111	0.01195	0.07693	0.42359	0.27229	0.16062	0.03078				57.6157	-0.0023
234	0.0004	0.0026	0.0406	0.369233	0.01175	0.07942	0.42359	0.27139	0.16062	0.02993				57.6157	0.0026
235	-0.0004	-0.0079	0.0408	0.367941	0.01154	0.08093	0.42123	0.27203	0.16072	0.03085				57.6157	-0.0105
236	0.0023	0.0004	0.0432	0.363399	0.01131	0.08222	0.4197	0.27152	0.16062	0.03132				58.416	0.0083
237	0.0041	0.0106	0.0443	0.363399	0.01116	0.08261	0.41804	0.27203	0.15976	0.03163				58.416	0.0102
238	0.0045	0.0015	0.0455	0.360942	0.01111	0.0827	0.41707	0.2719	0.16195	0.03163				58.416	-0.0091
239	0.0055	-0.0097	0.0455	0.364329	0.01105	0.08356	0.41818	0.27177	0.165	0.03163				56.8154	-0.0112
240	0.0055	-0.0102	0.047	0.35937	0.01099	0.08521	0.41818	0.27023	0.16557	0.03109				57.6157	-0.0005
241	0.0065	-0.0103	0.0462	0.364412	0.01095	0.08646	0.41637	0.271	0.17023	0.03139				58.416	-0.0001
242	0.0083	-0.0082	0.0467	0.363466	0.01101	0.0866	0.41818	0.26946	0.17023	0.03031				58.416	0.0021
243	0.0075	-0.0091	0.0457	0.361672	0.0113	0.08721	0.4172	0.26946	0.1688	0.02884				57.6157	-0.0009
244	0.008	-0.0076	0.0458	0.356709	0.0114	0.08757	0.41387	0.26971	0.16585	0.02923				57.6157	0.0015
245	0.0086	-0.0095	0.046	0.353152	0.0114	0.08833	0.41318	0.26958	0.16623	0.03024				58.416	-0.0019
246	0.0099	-0.0098	0.0472	0.343124	0.01152	0.09052	0.41318	0.26701	0.16566	0.02877				58.416	-0.0003
247	0.0106	-0.0091	0.0476	0.338083	0.0114	0.09282	0.4093	0.26624	0.16452	0.02985				59.2162	0.0007
248	0.012	-0.0074	0.0479	0.334885	0.01128	0.09517	0.40472	0.26457	0.16652	0.03039				58.416	0.0017
249	0.0117	-0.0049	0.0484	0.333889	0.01129	0.0965	0.3982	0.26071	0.167	0.03039				59.2162	0.0025
250	0.0139	-0.0015	0.0487	0.334885	0.01144	0.09725	0.39695	0.25594	0.16633	0.02977				59.2162	0.0034
251	0.0147	0.0001	0.0493	0.334432	0.01147	0.09725	0.39487	0.25157	0.16528	0.02977				59.2162	0.0016
252	0.0169	-0.003	0.0486	0.334422	0.01145	0.0967	0.39542	0.25144	0.16528	0.02977				57.6157	-0.0031
253	0.0165	0.003	0.05	0.331436	0.01161	0.09704	0.39473	0.24938	0.16471	0.02954				59.2162	0.006
254	0.0175	0.0126	0.0522	0.332569	0.01176	0.09656	0.39681	0.25106	0.1649	0.02947				59.2162	0.0096
255	0.0201	0.0119	0.0519	0.328622	0.01156	0.09567	0.39612	0.25208	0.1649	0.02939				58.416	-0.0007
256	0.0209	0.0029	0.0514	0.325002	0.01172	0.09442	0.39723	0.2517	0.16443	0.02954				58.416	-0.009
257	0.0214	-0.0037	0.0526	0.323502	0.01176	0.09128	0.39723	0.25311	0.16595	0.02954				59.2162	-0.0066
258	0.0218	-0.006	0.0527	0.313132	0.01164	0.08741	0.39723	0.2544	0.16662	0.02993				60.0165	-0.0023
259	0.0238	-0.0084	0.0545	0.303137	0.01151	0.08446	0.39723	0.25453	0.16795	0.02993				59.2162	-0.0024
260	0.021	-0.0078	0.0529	0.296226	0.01151	0.08222	0.39764	0.25479	0.16766	0.02969				60.0165	0.0006
261	0.0221	-0.0066	0.0554	0.293455	0.01151	0.07853	0.39903	0.2553	0.1688	0.02969				60.0165	0.0012
262	0.0221	-0.0086	0.0558	0.293455	0.01156	0.07376	0.40167	0.2553	0.16918	0.02892				59.2162	-0.002
263	0.0231	-0.006	0.0559	0.293517	0.01156	0.06594	0.405	0.25749	0.16985	0.02892				60.0165	0.0026
264	0.0235	-0.0046	0.0562	0.293625	0.01166	0.05859	0.40791	0.26019	0.16918	0.02669				59.2162	0.0014
265	0.0229	-0.0058	0.0572	0.293625	0.0118	0.0512	0.40999	0.26174	0.17232	0.02638				60.0165	-0.0012
266	0.0231	-0.0047	0.0561	0.296575	0.01166	0.04602	0.41346	0.26482	0.17337	0.02553				59.2162	0.0011
267	0.0243	-0.004	0.0556	0.299366	0.01147	0.04102	0.41734	0.2674	0.17318	0.028				60.0165	0.0007
268	0.022	-0.0038	0.054	0.300612	0.01168	0.03534	0.42123	0.2719	0.17071	0.02738				60.0165	0.0002
269	0.0225	-0.0039	0.0555	0.302346	0.01159	0.03046	0.42359	0.27538	0.17318	0.02931				60.0165	-0.0001
270	0.0241	-0.0028	0.0554	0.300612	0.01159	0.02672	0.42622	0.27846	0.17232	0.02939				60.0165	0.0011
271	0.024	-0.0063	0.0554	0.297553	0.0118	0.02459	0.43025	0.28129	0.17194	0.02939				60.0165	-0.0035
272	0.0264	-0.0046	0.0567	0.292441	0.01209	0.02195	0.43288	0.28245	0.17251	0.02854				59.2162	0.0017
273	0.0255	-0.0036	0.056	0.290652	0.01201	0.01715	0.43441	0.28245	0.17385	0.02846				60.0165	0.001
274	0.0276	-0.0033	0.0566	0.287764	0.01245	0.0107	0.43552	0.28413	0.17385	0.02761				60.0165	0.0003
275	0.0288	-0.0052	0.0556	0.284883	0.01214	0.00494	0.43829	0.28696	0.17404	0.02715				60.0165	-0.0019
276	0.0282	-0.0037	0.0558	0.282191	0.01217	0.00173	0.43913	0.2876	0.17394	0.02692				60.8167	0.0015
277	0.0299	-0.0036	0.0553	0.279841	0.01155	0.00077	0.44024	0.29069	0.17394	0.02692				60.8167	0.0001
278	0.0319	-0.0043	0.055	0.27903	0.01164	0.00016	0.44024	0.29262	0.17385	0.02707				60.0165	-0.0007
279	0.0321	-0.0046	0.055	0.277571	0.01149	-0.00115	0.44176	0.29378	0.17385	0.02746				60.8167	-0.0003
280	0.0328	-0.0037	0.0549	0.274132	0.01132	-0.00446	0.44301	0.29468	0.17442	0.02823				61.617	0.0009
281	0.0311	-0.0048	0.0545	0.273218	0.01132	-0.00762	0.44495	0.29545	0.17489	0.02977				60.8167	-0.0011
282	0.0387	-0.0019	0.0538	0.271651	0.01147	-0.01337	0.44703	0.29648	0.17527	0.03132				60.8167	0.0029
283	0.0389	-0.0018	0.0534	0.266648	0.01155	-0.01661	0.44703	0.29635	0.17527	0.03132				60.8167	0.0001
284	0.0396	0.0007	0.0538	0.262343	0.01146	-0.01935	0.4487	0.29738	0.17565	0.03109				60.8167	0.0025
285	0.0414	-0.0016	0.0541	0.265401	0.01146	-0.02079	0.45078	0.30008	0.17518	0.02993				60.8167	-0.0023
286	0.0403	-0.0033	0.0541	0.261894	0.01142	-0.02192	0.45356	0.30278	0.17527	0.02862				60.8167	-0.0017
287	0.041	-0.0038	0.0529	0.258216	0.0114	-0.02281	0.45439	0.30266	0.17527	0.02862				60.8167	-0.0005
288	0.0421	-0.0047	0.0525	0.262648	0.01135	-0.02482	0.45633	0.30459	0.17613	0.02923				61.617	-0.0009
289	0.0447	-0.0051	0.0536	0.262648	0.01139	-0.02682	0.45689	0.30433	0.1747	0.02939				60.8167	-0.0004
290	0.0475	-0.0064	0.0528	0.26049	0.01155	-0.0285	0.45869	0.30523	0.17527	0.02969				61.617	-0.0013
291	0.0457	-0.0083	0.052	0.261802	0.01171	-0.02857	0.46105	0.30562	0.17508	0.02985				60.8167	-0.0019
292	0.048	-0.0072	0.0511	0.264215	0.01181	-0.02857	0.46341	0.30677	0.17461	0.02985				63.2176	0.0011
293	0.0473	-0.0073	0.0509	0.263132	0.0119	-0.02804	0.46646	0.3087	0.17404	0.02993				60.8167	-0.0001
294	0.0473	-0.0067	0.0514	0.265031	0.01183	-0.02726	0.46632	0.30922	0.17442	0.02993				61.617	0.0006
295	0.0491	-0.0029	0.0511	0.265031	0.01191	-0.02726	0.46674	0.31025	0.17423	0.02969				61.617	0.0038
296	0.049	-0.0026	0.0512	0.263877	0.01182	-0.02744	0.46854	0.31192	0.17356	0.02931				62.4173	0.0003
297	0.0501	-0.0012	0.052	0.263921	0.01188	-0.0283	0.46799	0.31385	0.1728	0.02908				64.0178	0.0014
298	0.0483	-0.0002	0.0515	0.2649	0.01188	-0.02979	0.46688	0.31372	0.17147	0.029				64.0178	0.001
299	0.0503	0.0007	0.0508	0.263635	0.01202	-0.0304	0.46646	0.31398	0.17128	0.02954				64.8181	0.0009
300	0.0496	0.002	0.0511	0.263206	0.01181	-0.03149	0.46563	0.31308	0.17156	0.02993				64.0178	0.0013
301	0.0509	0.0074	0.0516	0.259279	0.01181	-0.03221	0.46368	0.31231	0.17166	0.03024				63.2176	0.0054
302	0.0518	0.005	0.0509	0.259741	0.01192	-0.03239	0.46327	0.31115	0.17299	0.03016				64.0178	-0.0024
303	0.0515	0.0048	0.0528	0.254106	0.01213	-0.03239	0.46327	0.31063	0.17328	0.03039				65.6184	-0.0002
304	0.0529	0.0049	0.052	0.250117	0.01211	-0.03099	0.46174	0.3096	0.17328	0.03062				64.0178	0.0001
305	0.0515	0.0068	0.0522	0.252976	0.01244	-0.02924	0.46146	0.30858	0.17271	0.03054				63.2176	0.0019
306	0.053	0.0042	0.0519	0.252976	0.01244	-0.02772	0.46008	0.30819	0.17242	0.03031				64.0178	-0.0026
307	0.0534	0.0055	0.052	0.25008	0.01223	-0.02634	0.46077	0.30767	0.17242	0.03046				64.0178	0.0013
308	0.0553	0.0045	0.0527	0.2537	0.01203	-0.02536	0.45994	0.30767	0.17194	0.03024				64.8181	-0.001
309	0.054	0.0038	0.0529	0.256961	0.01213	-0.02455	0.45938	0.30664	0.17251	0.03024				64.8181	-0.0007
310	0.0541	0.0038	0.0528	0.257039	0.01191	-0.02444	0.45938	0.30562	0.17251	0.0307				63.2176	0
311	0.0547	0.003	0.0531	0.260676	0.01198	-0.02438	0.45883	0.30343	0.17413	0.03147				63.2176	-0.0008
312	0.0553	0.0036	0.0562	0.260676	0.01182	-0.02352	0.45702	0.30098	0.17318	0.03232				64.0178	0.0006
313	0.0553	0.0043	0.0573	0.261842	0.012	-0.02117	0.45605	0.29841	0.17499	0.03232				64.0178	0.0007
314	0.0549	0.0036	0.0562	0.260765	0.01198	-0.01761	0.45716	0.29892	0.1728	0.0317				64.0178	-0.0007
315	0.0552	0.0048	0.0567	0.260445	0.01216	-0.01403	0.45605	0.29764	0.17451	0.03116				64.8181	0.0012
316	0.0546	0.0057	0.0555	0.257412	0.01222	-0.01164	0.45411	0.29712	0.17223	0.03054				64.8181	0.0009
317	0.0543	0.0034	0.0557	0.255841	0.01223	-0.01074	0.45356	0.29674	0.17299	0.03054				64.0178	-0.0023
318	0.0549	0.004	0.0543	0.253926	0.01217	-0.01049	0.45383	0.29687	0.17299	0.03093				64.8181	0.0006
319	0.0537	0.0038	0.055	0.254353	0.01208	-0.01012	0.45231	0.29661	0.17461	0.03139				64.8181	-0.0002
320	0.0549	0.004	0.0554	0.253405	0.012	-0.01012	0.45245	0.29635	0.17508	0.03186				63.2176	0.0002
321	0.0535	0.0055	0.0552	0.255364	0.01193	-0.0099	0.45231	0.29674	0.17508	0.03224				64.0178	0.0015
322	0.0531	0.006	0.056	0.256476	0.01193	-0.00924	0.45245	0.29854	0.17508	0.0324				64.0178	0.0005
323	0.0544	0.0044	0.0557	0.258569	0.01197	-0.00857	0.45217	0.29738	0.17347	0.03247				64.8181	-0.0016
324	0.0541	0.0062	0.0565	0.260907	0.01193	-0.00676	0.45328	0.29828	0.17347	0.03263				64.0178	0.0018
325	0.0553	0.004	0.0583	0.261992	0.01203	-0.00503	0.45522	0.30111	0.17242	0.03247				64.0178	-0.0022
326	0.0553	0.0058	0.0583	0.261992	0.01205	-0.00317	0.45522	0.30021	0.17385	0.03209				64.8181	0.0018
327	0.054	0.0066	0.0589	0.265195	0.01196	-0.00317	0.45591	0.30021	0.17461	0.03177				64.8181	0.0008
328	0.0558	0.0039	0.0593	0.270182	0.01187	-0.00363	0.45536	0.30047	0.17461	0.03177				64.0178	-0.0027
329	0.0559	0.0036	0.0586	0.274373	0.01185	-0.00517	0.45342	0.30163	0.17461	0.03139				64.8181	-0.0003
330	0.0557	0.0056	0.059	0.275663	0.01185	-0.00792	0.45342	0.3006	0.17537	0.03193				64.8181	0.002
331	0.0577	0.0072	0.0595	0.275768	0.01187	-0.0106	0.45647	0.30214	0.17594	0.03201				64.0178	0.0016
332	0.057	0.0067	0.0602	0.274343	0.0118	-0.01365	0.45675	0.30137	0.17651	0.03255				63.2176	-0.0005
333	0.0586	0.0073	0.0605	0.273889	0.01192	-0.01688	0.45841	0.3015	0.17651	0.03255				64.0178	0.0006
334	0.0573	0.0076	0.0606	0.272042	0.01205	-0.02033	0.45841	0.2997	0.17642	0.03309				64.0178	0.0003
335	0.058	0.0081	0.0604	0.269634	0.01182	-0.02325	0.45869	0.30201	0.17651	0.03309				64.0178	0.0005
336	0.0575	0.0088	0.0617	0.266459	0.01175	-0.02445	0.45758	0.30201	0.17661	0.03309				64.0178	0.0007
337	0.0592	0.0082	0.06	0.265677	0.01196	-0.02445	0.45619	0.30188	0.17585	0.03301				64.0178	-0.0006
338	0.058	0.0067	0.0004	0.263935	0.01188	-0.02308	0.45758	0.30188	0.17594	0.03293				64.8181	-0.0015
339	0.0603	0.0085	0.0004	0.26244	0.01198	-0.02018	0.45966	0.30381	0.17556	0.0324				64.0178	0.0018
340	0.0594	0.0092	0.0018	0.26304	0.01213	-0.01745	0.45661	0.30227	0.17461	0.03232				64.8181	0.0007
341	0.0599	0.0099	0.002	0.262403	0.01213	-0.01573	0.45356	0.30047	0.17318	0.03132				64.8181	0.0007
342	0.0604	0.0079	0.0022	0.261665	0.01205	-0.01393	0.45314	0.30047	0.17213	0.03132				64.0178	-0.002
343	0.0615	0.0089	0.0021	0.260499	0.01206	-0.01103	0.44925	0.29957	0.17185	0.0324				64.8181	0.001
344	0.0621	0.0108	0.0033	0.258446	0.01208	-0.00796	0.44814	0.29571	0.17299	0.03247				64.8181	0.0019
345	0.0632	0.0121	0.0036	0.254274	0.01207	-0.00527	0.44579	0.29288	0.17337	0.0327				64.8181	0.0013
346	0.064	0.009	0.0039	0.251007	0.01208	-0.00391	0.44343	0.2903	0.17499	0.03278				64.8181	-0.0031
347	0.0631	0.0085	0.0045	0.244592	0.01213	-0.00261	0.44107	0.28979	0.17623	0.03263				64.8181	-0.0005
348	0.0635	0.0077	0.0024	0.246449	0.01212	-0.00191	0.44038	0.28979	0.17623	0.0327				64.8181	-0.0008
349	0.0635	0.0073	0.0034	0.244874	0.01219	-0.00176	0.43913	0.28863	0.1768	0.03293				64.0178	-0.0004
350	0.0647	0.0075	0.0033	0.245724	0.01236	-0.00176	0.43913	0.28824	0.17565	0.03247				64.8181	0.0002
351	0.0623	0.0076	0.0033	0.249596	0.01238	-0.00274	0.43788	0.28799	0.17585	0.0324				64.8181	0.0001
352	0.0643	0.0083	0.005	0.251303	0.01231	-0.00483	0.43788	0.28644	0.17604	0.03216				64.8181	0.0007
353	0.0652	0.0078	0.0043	0.251303	0.01231	-0.00715	0.43649	0.2858	0.1767	0.03216				64.8181	-0.0005
354	0.0656	0.0085	0.0049	0.255213	0.01226	-0.00885	0.43524	0.28631	0.17765	0.03224				64.8181	0.0007
355	0.0634	0.0075	0.0051	0.257178	0.012	-0.01029	0.43427	0.284	0.17822	0.03232				64.8181	-0.001
356	0.0647	0.0091	0.005	0.260439	0.01197	-0.01155	0.43427	0.284	0.17727	0.03232				64.8181	0.0016
357	0.0653	0.0089	0.0036	0.260439	0.01192	-0.01301	0.43469	0.28593	0.17746	0.03216				64.8181	-0.0002
358	0.0648	0.0078	0.0048	0.258429	0.012	-0.01368	0.43552	0.28593	0.17746	0.03201				64.8181	-0.0011
359	0.0646	0.0088	0.0065	0.258429	0.012	-0.01395	0.43552	0.284	0.17708	0.03177				65.6184	0.001
360	0.065	0.0087	0.0065	0.260629	0.01213	-0.01395	0.43538	0.28361	0.17689	0.03123				64.8181	-0.0001
361	0.0686	0.0065	0.0065	0.264233	0.01224	-0.01351	0.43538	0.28207	0.17604	0.03101				65.6184	-0.0022
362	0.0698	0.0063	0.0065	0.268555	0.01236	-0.01352	0.43358	0.28117	0.17604	0.03147				64.8181	-0.0002
363	0.0704	0.0046	0.0058	0.270108	0.01244	-0.01465	0.43274	0.28129	0.17784	0.03147				65.6184	-0.0017
364	0.0703	0.0068	0.0065	0.270108	0.01244	-0.01627	0.43455	0.28168	0.17718	0.03177				65.6184	0.0022
365	0.07	0.0039	0.0066	0.265982	0.01254	-0.01647	0.43607	0.28181	0.17832	0.03293				64.8181	-0.0029
366	0.0697	0.0053	0.0061	0.265982	0.01254	-0.01647	0.43524	0.28052	0.18013	0.03293				65.6184	0.0014
367	0.0688	0.0049	0.0053	0.26585	0.01248	-0.0119	0.43524	0.28117	0.18022	0.03293				64.8181	-0.0004
368	0.0666	0.0032	0.0067	0.265327	0.01243	-0.0042	0.43469	0.28014	0.18098	0.03317				64.8181	-0.0017
369	0.0675	0.0067	0.0085	0.265053	0.01243	0.00457	0.43108	0.27859	0.18155	0.03332				64.8181	0.0035
370	0.0678	0.01	0.0077	0.264747	0.01229	0.01341	0.42941	0.27705	0.18194	0.03309				64.8181	0.0033
371	0.068	0.0109	0.0077	0.26159	0.01247	0.0227	0.42761	0.27641	0.18194	0.03301				65.6184	0.0009
372	0.0682	0.0204	0.0083	0.259387	0.01243	0.03155	0.42636	0.27435	0.18165	0.03286				65.6184	0.0095
373	0.0692	0.017	0.0096	0.259387	0.01233	0.03815	0.42719	0.27435	0.1806	0.03286				65.6184	-0.0034
374	0.0687	0.0093	0.0083	0.259084	0.01229	0.04077	0.42803	0.27435	0.17918	0.03301				65.6184	-0.0077
375	0.069	0.0145	0.0091	0.258488	0.01227	0.04077	0.42733	0.27447	0.17889	0.03401				65.6184	0.0052
376	0.0699	0.0172	0.008	0.254206	0.01208	0.04039	0.42997	0.27447	0.17965	0.03401				65.6184	0.0027
377	0.0679	0.016	0.008	0.249305	0.01205	0.03885	0.43233	0.27602	0.18003	0.03401				65.6184	-0.0012
378	0.0682	0.0185	0.0082	0.246474	0.01223	0.03811	0.43177	0.27538	0.18041	0.0337				64.8181	0.0025
379	0.0689	0.0183	0.0086	0.246474	0.01206	0.03811	0.43177	0.27486	0.18108	0.03278				65.6184	-0.0002
380	0.0687	0.0216	0.0095	0.24892	0.01213	0.03843	0.43385	0.27563	0.18127	0.03247				65.6184	0.0033
381	0.0691	0.0247	0.0088	0.253547	0.01208	0.0392	0.43288	0.27563	0.18127	0.03186				65.6184	0.0031
382	0.0691	0.0249	0.0082	0.258057	0.01222	0.04013	0.43302	0.2746	0.18127	0.03186				65.6184	0.0002
383	0.0689	0.0178	0.0078	0.258733	0.01212	0.04126	0.43233	0.2755	0.18194	0.03163				64.8181	-0.0071
384	0.0696	0.0173	0.0091	0.258733	0.01214	0.04313	0.43344	0.27499	0.18203	0.03255				66.4187	-0.0005
385	0.0699	0.017	0.0096	0.256992	0.01211	0.04545	0.4333	0.27499	0.18232	0.03286				64.8181	-0.0003
386	0.0697	0.0141	0.0089	0.253555	0.01213	0.04735	0.43274	0.27499	0.18232	0.03332				65.6184	-0.0029
387	0.0683	0.0133	0.0086	0.253555	0.01213	0.04884	0.43122	0.27563	0.18346	0.03317				66.4187	-0.0008
388	0.0686	0.014	0.0087	0.253942	0.01213	0.04989	0.43052	0.27383	0.18194	0.03332				65.6184	0.0007
389	0.0688	0.014	0.0111	0.256842	0.01216	0.0508	0.42803	0.27203	0.18184	0.03332				66.4187	0
390	0.0689	0.0153	0.011	0.254886	0.01216	0.05141	0.42553	0.26971	0.18355	0.03332				65.6184	0.0013
391	0.0696	0.0139	0.0099	0.253987	0.01228	0.05191	0.42553	0.26907	0.18355	0.03301				66.4187	-0.0014
392	0.0704	0.0159	0.0099	0.250888	0.01233	0.05285	0.42317	0.26907	0.1807	0.03278				65.6184	0.002
393	0.0708	0.016	0.0109	0.245862	0.01252	0.05369	0.42123	0.26907	0.17937	0.03293				66.4187	0.0001
394	0.072	0.0165	0.0118	0.245315	0.01255	0.05503	0.42012	0.26817	0.18165	0.03193				65.6184	0.0005
395	0.072	0.0173	0.0114	0.245315	0.01255	0.0565	0.41942	0.26688	0.17994	0.03201				65.6184	0.0008
396	0.0725	0.0172	0.0122	0.24488	0.01254	0.0583	0.41887	0.26585	0.18222	0.03224				66.4187	-0.0001
397	0.0723	0.0197	0.0106	0.249018	0.0126	0.06037	0.41887	0.26521	0.18508	0.03209				66.4187	0.0025
398	0.0734	0.0197	0.0125	0.249018	0.01262	0.0628	0.41901	0.2656	0.18631	0.03209				65.6184	0
399	0.0733	0.022	0.0113	0.250017	0.01248	0.06456	0.4179	0.26611	0.18593	0.0324				64.8181	0.0023
400	0.0739	0.0225	0.0124	0.246209	0.01269	0.0661	0.41665	0.26598	0.18593	0.03317				66.4187	0.0005
401	0.0731	0.0236	0.0119	0.250078	0.01267	0.06745	0.41859	0.26675	0.18584	0.03378				66.4187	0.0011
402	0.073	0.0209	0.0126	0.247379	0.01255	0.07169	0.41762	0.26675	0.18584	0.03479				65.6184	-0.0027
403	0.0728	0.0215	0.0129	0.247379	0.01238	0.07844	0.41554	0.26688	0.18508	0.03447				65.6184	0.0006
404	0.0723	0.0185	0.013	0.246852	0.01248	0.08655	0.4172	0.26482	0.1845	0.03486				66.4187	-0.003
405	0.0732	0.019	0.0127	0.24683	0.01248	0.09406	0.41901	0.26624	0.18508	0.03432				65.6184	0.0005
406	0.0735	0.0222	0.0128	0.244883	0.01253	0.10138	0.41804	0.26431	0.18527	0.03456				65.6184	0.0032
407	0.0726	0.0247	0.0145	0.242602	0.01254	0.10898	0.4179	0.26431	0.18498	0.0337				65.6184	0.0025
408	0.0737	0.0223	0.014	0.23946	0.01277	0.11784	0.41818	0.26341	0.18555	0.03463				64.8181	-0.0024
409	0.075	0.0287	0.0137	0.234479	0.01279	0.12731	0.41804	0.26444	0.18603	0.03501				66.4187	0.0064
410	0.0782	0.03	0.0138	0.228634	0.01294	0.13746	0.4172	0.26225	0.18726	0.0354				66.4187	0.0013
411	0.0793	0.0334	0.0142	0.224836	0.0129	0.14542	0.41651	0.26328	0.18879	0.0351				66.4187	0.0034
412	0.0821	0.0274	0.0149	0.224836	0.01303	0.15101	0.41609	0.26457	0.18879	0.0351				66.4187	-0.006
413	0.084	0.0284	0.0151	0.226374	0.01294	0.15448	0.41665	0.26315	0.19002	0.03486				66.4187	0.001
414	0.0885	0.0302	0.0155	0.228382	0.01294	0.15814	0.4179	0.26096	0.18879	0.03456				66.4187	0.0018
415	0.094	0.035	0.0143	0.22895	0.01293	0.16144	0.4179	0.26135	0.18726	0.03417				67.2189	0.0048
416	0.098	0.031	0.0139	0.229289	0.01293	0.16426	0.41845	0.25981	0.18717	0.03417				67.2189	-0.004
417	0.1016	0.0276	0.0139	0.239772	0.01284	0.16617	0.41665	0.25981	0.18688	0.03479				66.4187	-0.0034
418	0.1039	0.0269	0.014	0.243329	0.01282	0.16799	0.41387	0.25981	0.18688	0.03533				66.4187	-0.0007
419	0.1059	0.0255	0.014	0.246283	0.01284	0.16965	0.41263	0.25981	0.18802	0.03517				66.4187	-0.0014
420	0.1034	0.0242	0.0147	0.245573	0.01293	0.17082	0.41401	0.25852	0.19107	0.03594				66.4187	-0.0013
421	0.1041	0.0284	0.0153	0.246584	0.01284	0.17187	0.41401	0.25697	0.19174	0.03471				67.2189	0.0042
422	0.1067	0.0247	0.0147	0.245264	0.01284	0.1732	0.41401	0.25401	0.19259	0.03386				67.2189	-0.0037
423	0.1101	0.0232	0.0164	0.243833	0.0129	0.17534	0.40971	0.25183	0.19373	0.03293				65.6184	-0.0015
424	0.111	0.027	0.0174	0.242769	0.01289	0.17816	0.405	0.25015	0.19297	0.03355				64.8181	0.0038
425	0.1115	0.0246	0.0176	0.243644	0.01289	0.1814	0.39986	0.24694	0.19278	0.03355				64.8181	-0.0024
426	0.1153	0.0302	0.0186	0.243381	0.01279	0.18505	0.39709	0.24526	0.19297	0.03417				64.8181	0.0056
427	0.1188	0.03	0.0194	0.242506	0.01288	0.18841	0.39459	0.24243	0.19383	0.03471				64.8181	-0.0002
428	0.1183	0.029	0.0187	0.241949	0.01291	0.19158	0.3932	0.23947	0.19383	0.03479				65.6184	-0.001
429	0.1192	0.0285	0.0189	0.241096	0.01291	0.19334	0.39181	0.23986	0.19488	0.03525				65.6184	-0.0005
430	0.1148	0.0261	0.0186	0.240888	0.01279	0.19453	0.39029	0.23896	0.19659	0.03479				65.6184	-0.0024
431	0.102	0.0243	0.0183	0.240888	0.01278	0.19496	0.39126	0.23844	0.19821	0.03517				65.6184	-0.0018
432	0.0979	0.0263	0.0178	0.241453	0.01263	0.19537	0.39195	0.23986	0.19906	0.03471				66.4187	0.002
433	0.0968	0.0269	0.0201	0.24207	0.01258	0.19595	0.39195	0.23986	0.20059	0.0351				66.4187	0.0006
434	0.0971	0.0277	0.0188	0.242801	0.01258	0.19675	0.39168	0.23986	0.20049	0.03432				66.4187	0.0008
435	0.0956	0.0282	0.0183	0.242192	0.01265	0.198	0.39168	0.23896	0.19897	0.03494				67.2189	0.0005
436	0.0965	0.0284	0.0186	0.24226	0.01267	0.19934	0.38862	0.23741	0.20001	0.0344				67.2189	0.0002
437	0.0989	0.0282	0.0184	0.241649	0.01275	0.20146	0.38474	0.23536	0.20001	0.03501				67.2189	-0.0002
438	0.104	0.0291	0.0186	0.239685	0.01275	0.20432	0.38113	0.2315	0.20001	0.0354				67.2189	0.0009
439	0.109	0.0311	0.0192	0.239878	0.01298	0.20831	0.37766	0.22802	0.2023	0.03571				67.2189	0.002
440	0.1121	0.0298	0.0197	0.240997	0.01288	0.21263	0.3735	0.2239	0.20468	0.03517				67.2189	-0.0013
441	0.115	0.0301	0.02	0.240995	0.01321	0.21666	0.36962	0.22184	0.20477	0.03517				67.2189	0.0003
442	0.1176	0.0305	0.0203	0.243109	0.01293	0.21989	0.36476	0.21708	0.20591	0.03587				67.2189	0.0004
443	0.1202	0.0326	0.0202	0.244465	0.01289	0.22288	0.36198	0.21412	0.20639	0.03479				67.2189	0.0021
444	0.1212	0.0317	0.0201	0.243631	0.01247	0.22589	0.35963	0.21078	0.20629	0.03533				66.4187	-0.0009
445	0.1239	0.0318	0.0212	0.244237	0.01262	0.22909	0.36074	0.20975	0.20629	0.03486				67.2189	0.0001
446	0.1257	0.0327	0.0221	0.244237	0.01262	0.23168	0.35768	0.20962	0.20629	0.03564				66.4187	0.0009
447	0.1277	0.0332	0.0222	0.24588	0.01282	0.23422	0.35505	0.20743	0.20582	0.03564				68.0192	0.0005
448	0.1277	0.0314	0.0227	0.246043	0.01298	0.23649	0.35102	0.20524	0.20744	0.03587				66.4187	-0.0018
449	0.1283	0.0338	0.0254	0.248242	0.01304	0.23918	0.34964	0.20319	0.2102	0.03517				68.0192	0.0024
450	0.1295	0.0332	0.0259	0.250566	0.01309	0.24147	0.34728	0.20087	0.21315	0.0351				68.0192	-0.0006
451	0.1305	0.0341	0.026	0.251928	0.01309	0.24362	0.34617	0.1974	0.21514	0.03394				67.2189	0.0009
452	0.1304	0.0341	0.0247	0.253212	0.01304	0.2453	0.34409	0.19405	0.21714	0.0337				68.0192	0
453	0.1301	0.0343	0.0252	0.253926	0.01309	0.24699	0.34298	0.19392	0.21809	0.0337				68.0192	0.0002
454	0.1274	0.035	0.0255	0.254633	0.013	0.24845	0.34145	0.19353	0.21895	0.03479				68.0192	0.0007
455	0.1126	0.0345	0.0259	0.255008	0.01301	0.24969	0.34117	0.19328	0.21895	0.03463				67.2189	-0.0005
456	0.105	0.0334	0.0258	0.254954	0.01291	0.25072	0.33965	0.19418	0.21943	0.03479				68.0192	-0.0011
457	0.1027	0.034	0.0256	0.254785	0.01291	0.25147	0.34062	0.19392	0.22	0.03494				67.2189	0.0006
458	0.0985	0.034	0.027	0.255477	0.01279	0.25203	0.34062	0.19199	0.22266	0.03494				68.0192	0
459	0.0958	0.033	0.0276	0.254773	0.01284	0.25266	0.34228	0.19199	0.22304	0.03424				68.0192	-0.001
460	0.0947	0.0336	0.0275	0.255492	0.01279	0.25349	0.34117	0.19122	0.22437	0.0344				68.0192	0.0006
461	0.0943	0.0334	0.0282	0.257019	0.01273	0.25464	0.34201	0.1898	0.22666	0.03479				68.8195	-0.0002
462	0.0958	0.0332	0.0297	0.257863	0.01278	0.25595	0.34048	0.18774	0.22818	0.03463				68.0192	-0.0002
463	0.0945	0.0334	0.0308	0.257863	0.01283	0.25741	0.33868	0.18955	0.22913	0.03424				68.0192	0.0002
464	0.0941	0.0349	0.0316	0.25839	0.01286	0.25952	0.33465	0.18684	0.2317	0.03463				68.8195	0.0015
465	0.095	0.0351	0.0337	0.260004	0.01305	0.26168	0.33202	0.1853	0.2317	0.03463				68.0192	0.0002
466	0.0945	0.0366	0.0345	0.262066	0.01305	0.26368	0.32896	0.18195	0.23389	0.03571				68.0192	0.0015
467	0.0918	0.0364	0.0339	0.263586	0.01305	0.26529	0.32896	0.18002	0.23322	0.0361				67.2189	-0.0002
468	0.0909	0.0372	0.0346	0.265553	0.013	0.26671	0.32896	0.17887	0.23589	0.03718				68.0192	0.0008
469	0.0915	0.0353	0.0353	0.265553	0.01286	0.26807	0.32813	0.17784	0.23636	0.03602				68.8195	-0.0019
470	0.0927	0.0359	0.0343	0.265974	0.01286	0.26918	0.3266	0.17694	0.23674	0.03617				68.8195	0.0006
471	0.091	0.0368	0.0344	0.264788	0.01299	0.27023	0.32466	0.17771	0.23674	0.03525				68.0192	0.0009
472	0.0895	0.0353	0.0356	0.266332	0.01308	0.27146	0.32314	0.17694	0.23798	0.03556				68.0192	-0.0015
473	0.0903	0.0363	0.0366	0.264708	0.01295	0.2727	0.32314	0.17462	0.2395	0.03556				68.8195	0.001
474	0.0905	0.0357	0.037	0.264708	0.01311	0.27417	0.32341	0.17513	0.23941	0.0361				68.8195	-0.0006
475	0.0913	0.035	0.0372	0.265551	0.01305	0.27547	0.32341	0.17475	0.24141	0.03671				68.0192	-0.0007
476	0.0905	0.0353	0.0383	0.264981	0.01305	0.27695	0.32314	0.17282	0.24388	0.03694				68.8195	0.0003
477	0.0898	0.035	0.0387	0.264958	0.01313	0.27781	0.32397	0.17269	0.24578	0.03726				68.8195	-0.0003
478	0.0906	0.0352	0.0402	0.26446	0.0133	0.27874	0.323	0.17282	0.24654	0.03726				68.8195	0.0002
479	0.0901	0.0347	0.04	0.263985	0.0134	0.27902	0.32314	0.1723	0.24788	0.03733				68.0192	-0.0005
480	0.0897	0.035	0.0415	0.262841	0.01344	0.27951	0.32244	0.17153	0.24902	0.03702				68.8195	0.0003
481	0.0902	0.0346	0.0414	0.263561	0.01344	0.27978	0.323	0.17153	0.24978	0.03671				68.8195	-0.0004
482	0.0899	0.036	0.04	0.262477	0.01332	0.27979	0.32383	0.17153	0.24959	0.0361				68.8195	0.0014
483	0.09	0.0371	0.0404	0.262915	0.01326	0.27973	0.32383	0.17217	0.25016	0.03641				68.8195	0.0011
484	0.091	0.0362	0.0399	0.263787	0.01326	0.27998	0.32577	0.17385	0.24968	0.03641				67.2189	-0.0009
485	0.0887	0.0374	0.0402	0.263286	0.01329	0.27998	0.32702	0.17565	0.24968	0.03718				68.0192	0.0012
486	0.0897	0.0342	0.0418	0.263286	0.01331	0.27994	0.3273	0.17565	0.2494	0.0381				68.8195	-0.0032
487	0.089	0.0352	0.0423	0.264124	0.01339	0.28017	0.32577	0.17655	0.25035	0.03872				68.8195	0.001
488	0.0913	0.0344	0.0425	0.264699	0.01339	0.28017	0.32647	0.17694	0.25035	0.03872				68.8195	-0.0008
489	0.0895	0.0328	0.0442	0.265195	0.0134	0.28005	0.32647	0.17694	0.25187	0.03825				68.8195	-0.0016
490	0.0894	0.0341	0.0428	0.26718	0.0133	0.2796	0.32577	0.17681	0.25187	0.03825				68.0192	0.0013
491	0.0906	0.0346	0.0434	0.268526	0.01326	0.27979	0.32563	0.17732	0.25187	0.03764				68.8195	0.0005
492	0.0907	0.0337	0.0451	0.266564	0.01325	0.27986	0.32355	0.17642	0.2534	0.03803				68.0192	-0.0009
493	0.0891	0.0362	0.046	0.266725	0.01325	0.28074	0.32355	0.17642	0.25425	0.03803				68.0192	0.0025
494	0.0885	0.0351	0.0466	0.268385	0.01325	0.28218	0.32147	0.17423	0.25311	0.0381				68.0192	-0.0011
495	0.0897	0.0364	0.046	0.267516	0.01336	0.28384	0.32008	0.17153	0.25054	0.03694				68.8195	0.0013
496	0.0897	0.0348	0.0455	0.268361	0.01352	0.28544	0.31981	0.16883	0.24883	0.03648				68.8195	-0.0016
497	0.0904	0.035	0.0465	0.270555	0.01361	0.28708	0.31981	0.16883	0.2475	0.03602				68.8195	0.0002
498	0.0898	0.0388	0.0465	0.2714	0.01368	0.28834	0.31897	0.17114	0.24702	0.03671				68.8195	0.0038
499	0.0897	0.0361	0.0484	0.271263	0.01363	0.28948	0.31786	0.17024	0.24721	0.03679				68.8195	-0.0027
500	0.0899	0.0331	0.0497	0.271934	0.01377	0.29086	0.31675	0.17037	0.24721	0.03648				68.8195	-0.003
501	0.09	0.0335	0.0491	0.271681	0.01373	0.29214	0.31578	0.17037	0.24731	0.03756				68.8195	0.0004
502	0.0894	0.0314	0.0488	0.271692	0.01362	0.29334	0.31578	0.16999	0.24683	0.03825				68.8195	-0.0021
503	0.0903	0.0291	0.0487	0.272472	0.01368	0.29437	0.31509	0.1678	0.24778	0.03825				68.8195	-0.0023
504	0.0905	0.031	0.0499	0.271719	0.01378	0.29544	0.31467	0.16741	0.24712	0.03787				68.0192	0.0019
505	0.0896	0.0288	0.0485	0.271719	0.01372	0.29615	0.3162	0.1687	0.2493	0.03787				68.8195	-0.0022
506	0.0912	0.0293	0.0499	0.271719	0.01388	0.2963	0.31703	0.16896	0.25111	0.03803				69.6198	0.0005
507	0.091	0.0294	0.0522	0.271687	0.01388	0.2963	0.31578	0.16793	0.25206	0.03733				69.6198	0.0001
508	0.0924	0.0283	0.0524	0.271974	0.01386	0.29621	0.3162	0.16934	0.25064	0.03679				68.8195	-0.0011
509	0.0917	0.0278	0.0523	0.2737	0.01377	0.29606	0.31745	0.16934	0.25216	0.03733				68.8195	-0.0005
510	0.0919	0.027	0.0514	0.2737	0.01376	0.2958	0.31772	0.16934	0.25282	0.03825				68.8195	-0.0008
511	0.0931	0.0285	0.053	0.273973	0.01373	0.29523	0.31883	0.17063	0.25244	0.03795				69.6198	0.0015
512	0.0901	0.0293	0.0544	0.274892	0.01387	0.29416	0.31939	0.17127	0.25225	0.03864				69.6198	0.0008
513	0.0913	0.0271	0.0551	0.275758	0.01372	0.29316	0.31939	0.17166	0.25368	0.03995				68.8195	-0.0022
514	0.0912	0.0276	0.0563	0.276381	0.01376	0.29236	0.31939	0.17192	0.2534	0.03918				68.0192	0.0005
515	0.0902	0.0261	0.0566	0.27701	0.01372	0.29204	0.3223	0.17217	0.25321	0.03926				68.0192	-0.0015
516	0.0894	0.0269	0.0566	0.279431	0.01357	0.29113	0.32466	0.17359	0.25425	0.03988				68.0192	0.0008
517	0.0896	0.0273	0.0563	0.28016	0.01345	0.29022	0.3273	0.17539	0.25425	0.03988				69.6198	0.0004
518	0.09	0.0275	0.0555	0.281535	0.01331	0.28911	0.32841	0.17681	0.25311	0.03957				70.4201	0.0002
519	0.0908	0.0286	0.0553	0.282765	0.01325	0.28861	0.32841	0.17681	0.25416	0.03872				69.6198	0.0011
520	0.0897	0.033	0.0559	0.281132	0.01321	0.28819	0.3273	0.17578	0.25444	0.03888				70.4201	0.0044
521	0.0906	0.0329	0.0561	0.280021	0.01321	0.28803	0.32758	0.17694	0.25397	0.03911				71.2203	-0.0001
522	0.0908	0.0368	0.0565	0.281029	0.01321	0.28787	0.32785	0.17745	0.2553	0.03988				69.6198	0.0039
523	0.0906	0.0364	0.057	0.279587	0.01327	0.28769	0.32785	0.17732	0.2553	0.04057				70.4201	-0.0004
524	0.0896	0.0335	0.0572	0.278763	0.01309	0.28756	0.32841	0.17861	0.25444	0.04057				70.4201	-0.0029
525	0.0903	0.0359	0.0569	0.280033	0.01301	0.28739	0.33007	0.17887	0.25416	0.03934				70.4201	0.0024
526	0.0895	0.0363	0.057	0.279653	0.01294	0.28717	0.33077	0.17874	0.25444	0.03818				69.6198	0.0004
527	0.0901	0.0349	0.0584	0.279573	0.01311	0.28682	0.33077	0.17758	0.25197	0.03895				69.6198	-0.0014
528	0.089	0.0376	0.0581	0.280531	0.01306	0.28649	0.33077	0.17938	0.25225	0.03926				70.4201	0.0027
529	0.0885	0.0325	0.0575	0.281295	0.01316	0.28567	0.33285	0.18118	0.25064	0.03972				71.2203	-0.0051
530	0.0894	0.0298	0.0573	0.281295	0.0133	0.28498	0.33229	0.18273	0.24883	0.04026				71.2203	-0.0027
531	0.0893	0.0271	0.0576	0.281295	0.0133	0.28433	0.33215	0.1835	0.24883	0.04072				71.2203	-0.0027
532	0.0897	0.0278	0.0583	0.281763	0.01341	0.28413	0.33465	0.18414	0.24826	0.04026				71.2203	0.0007
533	0.0894	0.0293	0.0576	0.28278	0.01356	0.28363	0.33396	0.1844	0.24635	0.03965				71.2203	0.0015
534	0.09	0.0293	0.0577	0.283631	0.01363	0.28292	0.33396	0.18581	0.24759	0.03965				70.4201	0
535	0.0895	0.0309	0.0577	0.283942	0.01371	0.28219	0.33604	0.18826	0.24607	0.03995				71.2203	0.0016
536	0.0912	0.0318	0.058	0.285309	0.01373	0.28155	0.33729	0.19058	0.24379	0.04018				70.4201	0.0009
537	0.0892	0.031	0.0571	0.287316	0.01365	0.28102	0.33784	0.19148	0.2435	0.0398				71.2203	-0.0008
538	0.0897	0.0308	0.0563	0.289447	0.01362	0.2807	0.33937	0.19341	0.24302	0.03972				70.4201	-0.0002
539	0.0907	0.03	0.0568	0.289447	0.01351	0.28055	0.33951	0.19302	0.24255	0.04026				71.2203	-0.0008
540	0.0902	0.0315	0.0571	0.290238	0.01351	0.28046	0.34006	0.19405	0.24017	0.03995				72.0206	0.0015
541	0.0909	0.0319	0.0567	0.291183	0.01363	0.28038	0.3402	0.19366	0.23741	0.03949				72.0206	0.0004
542	0.09	0.032	0.0579	0.290765	0.0137	0.2803	0.34006	0.19405	0.23408	0.03972				72.0206	0.0001
543	0.0897	0.0306	0.0587	0.290765	0.01378	0.2803	0.34006	0.19444	0.23142	0.04011				71.2203	-0.0014
544	0.0903	0.0321	0.0582	0.29227	0.01387	0.28019	0.34173	0.19598	0.22694	0.0398				71.2203	0.0015
545	0.0917	0.0311	0.0581	0.293595	0.01382	0.28022	0.34228	0.19649	0.22304	0.04011				71.2203	-0.001
546	0.0925	0.0304	0.0572	0.292471	0.01381	0.28019	0.34228	0.19765	0.22304	0.04057				71.2203	-0.0007
547	0.0926	0.0316	0.0581	0.293565	0.01385	0.28022	0.34284	0.19765	0.22009	0.04011				71.2203	0.0012
548	0.093	0.0307	0.0576	0.293565	0.01385	0.28007	0.34242	0.19675	0.21733	0.03995				71.2203	-0.0009
549	0.0913	0.0289	0.059	0.293682	0.0138	0.28008	0.34159	0.19559	0.21457	0.04034				71.2203	-0.0018
550	0.0918	0.0299	0.0592	0.293885	0.01373	0.28007	0.34214	0.19611	0.21134	0.03972				72.0206	0.001
551	0.0921	0.0324	0.059	0.293885	0.01382	0.27984	0.34298	0.19572	0.2082	0.03902				72.0206	0.0025
552	0.0943	0.0293	0.0593	0.294321	0.01377	0.27962	0.34256	0.19701	0.2061	0.03941				72.0206	-0.0031
553	0.0932	0.0317	0.0596	0.295668	0.01391	0.27983	0.34367	0.1974	0.20239	0.03988				72.0206	0.0024
554	0.0927	0.0311	0.0597	0.297177	0.01387	0.27963	0.34603	0.19855	0.19859	0.04034				71.2203	-0.0006
555	0.0921	0.0302	0.0611	0.29644	0.01387	0.27963	0.34839	0.1974	0.19421	0.04034				71.2203	-0.0009
556	0.0936	0.0308	0.0602	0.295702	0.01371	0.28013	0.34769	0.19868	0.19212	0.04103				71.2203	0.0006
557	0.0936	0.0309	0.0625	0.293224	0.01367	0.28107	0.34769	0.1992	0.18774	0.04072				72.0206	0.0001
558	0.0931	0.0294	0.0623	0.290817	0.01357	0.28233	0.34478	0.20023	0.18393	0.04134				72.0206	-0.0015
559	0.0929	0.0303	0.0616	0.290817	0.01365	0.28358	0.34353	0.19894	0.17994	0.04134				71.2203	0.0009
560	0.0939	0.0282	0.0625	0.292096	0.01365	0.28482	0.34298	0.19881	0.17699	0.04134				71.2203	-0.0021
561	0.0932	0.0288	0.0624	0.293823	0.01346	0.28554	0.34062	0.19585	0.17385	0.04172				72.0206	0.0006
562	0.0937	0.027	0.0622	0.293823	0.01347	0.28633	0.34062	0.19379	0.17023	0.04157				72.0206	-0.0018
563	0.0935	0.0257	0.0629	0.294863	0.01356	0.28683	0.33992	0.19212	0.16766	0.04157				72.0206	-0.0013
564	0.0928	0.0282	0.0634	0.293174	0.01355	0.28767	0.33632	0.19148	0.16509	0.04157				71.2203	0.0025
565	0.0932	0.0265	0.0647	0.293255	0.01382	0.2883	0.33632	0.19148	0.1611	0.04157				72.0206	-0.0017
566	0.0935	0.0267	0.0655	0.291677	0.01382	0.28876	0.33743	0.19238	0.15815	0.04111				72.0206	0.0002
567	0.0947	0.0288	0.0656	0.291275	0.01393	0.28901	0.33743	0.19058	0.15196	0.04111				72.0206	0.0021
568	0.0955	0.0264	0.0656	0.289285	0.01392	0.28932	0.33451	0.19032	0.14739	0.04134				72.0206	-0.0024
569	0.0944	0.0265	0.0655	0.289398	0.01404	0.28979	0.33646	0.18916	0.14292	0.04072				72.8209	0.0001
570	0.0933	0.0268	0.0647	0.289398	0.01396	0.29046	0.33451	0.19122	0.14121	0.04088				72.8209	0.0003
571	0.0927	0.0282	0.0659	0.290941	0.01408	0.29113	0.33396	0.19045	0.13931	0.04026				72.8209	0.0014
572	0.0937	0.0279	0.0644	0.294286	0.01402	0.29163	0.33548	0.1907	0.13445	0.04142				72.0206	-0.0003
573	0.0948	0.0284	0.0664	0.297036	0.01408	0.29183	0.33548	0.19173	0.12874	0.04026				72.8209	0.0005
574	0.0939	0.0289	0.0665	0.298425	0.01406	0.29172	0.33548	0.19289	0.12399	0.04034				72.8209	0.0005
575	0.0927	0.0266	0.0654	0.300095	0.01409	0.29186	0.33451	0.19173	0.12218	0.03995				72.8209	-0.0023
576	0.0942	0.0262	0.0668	0.299427	0.01411	0.2918	0.33243	0.19109	0.12142	0.04118				72.8209	-0.0004
577	0.0942	0.0264	0.0662	0.299987	0.01411	0.29179	0.33188	0.19122	0.11951	0.04118				72.0206	0.0002
578	0.0944	0.0265	0.0662	0.298161	0.01406	0.29168	0.33243	0.19122	0.11628	0.04118				72.0206	0.0001
579	0.095	0.0262	0.0656	0.299111	0.01403	0.29085	0.33243	0.19148	0.11304	0.04134				72.8209	-0.0003
580	0.0964	0.0254	0.0652	0.297852	0.01404	0.28903	0.33451	0.19263	0.10848	0.04219				72.8209	-0.0008
581	0.0953	0.0264	0.0651	0.297972	0.01404	0.28682	0.33673	0.19521	0.1041	0.04211				72.8209	0.001
582	0.0958	0.0274	0.0637	0.296323	0.01402	0.28546	0.34006	0.19598	0.09715	0.04142				72.0206	0.001
583	0.0969	0.0276	0.0643	0.296323	0.01413	0.28492	0.34145	0.19894	0.09135	0.04204				72.8209	0.0002
584	0.0972	0.0282	0.0643	0.295509	0.01427	0.28472	0.3445	0.20203	0.08507	0.04258				72.8209	0.0006
585	0.0956	0.0276	0.0636	0.295154	0.01424	0.28455	0.34589	0.20267	0.07945	0.04289				72.0206	-0.0006
586	0.0971	0.0268	0.0641	0.295154	0.01408	0.28433	0.3452	0.20048	0.07498	0.04235				72.0206	-0.0008
587	0.0964	0.0263	0.0654	0.295561	0.01398	0.28382	0.34575	0.20306	0.06918	0.04358				72.8209	-0.0005
588	0.0959	0.0245	0.0646	0.296356	0.0139	0.28311	0.347	0.20306	0.0648	0.0435				72.8209	-0.0018
589	0.098	0.0241	0.0646	0.296356	0.01383	0.28213	0.347	0.20383	0.05823	0.04296				72.0206	-0.0004
590	0.096	0.0236	0.0655	0.294216	0.01382	0.2812	0.34811	0.20627	0.05005	0.04242				72.0206	-0.0005
591	0.096	0.0239	0.0661	0.285902	0.01395	0.28001	0.34825	0.20795	0.0413	0.04242				72.0206	0.0003
592	0.0961	0.0241	0.0662	0.275127	0.01399	0.279	0.35019	0.20795	0.03207	0.04181				72.8209	0.0002
593	0.096	0.0227	0.066	0.266632	0.01404	0.2776	0.35116	0.20795	0.02617	0.04157				72.8209	-0.0014
594	0.0952	0.021	0.0649	0.264802	0.01404	0.27645	0.35324	0.20911	0.01922	0.04181				72.8209	-0.0017
595	0.0947	0.0231	0.068	0.262669	0.01419	0.27549	0.35269	0.21013	0.01313	0.04172				72.8209	0.0021
596	0.0958	0.0241	0.0674	0.26198	0.01432	0.27455	0.35435	0.21129	0.00542	0.04281				72.8209	0.001
597	0.0948	0.0235	0.0664	0.262227	0.01448	0.27264	0.35616	0.21232	-0.002	0.04281				72.0206	-0.0006
598	0.0955	0.0236	0.0673	0.26458	0.01463	0.26957	0.36018	0.21348	-0.0098	0.04296				71.2203	0.0001
599	0.0952	0.0256	0.067	0.265056	0.01463	0.26517	0.36393	0.21695	-0.01741	0.04219				72.8209	0.002
600	0.0976	0.025	0.0681	0.267464	0.01462	0.26017	0.36851	0.21991	-0.02588	0.04157				73.6212	-0.0006
601	0.0964	0.0249	0.0675	0.2707	0.01457	0.25479	0.37322	0.22493	-0.03597	0.04095				72.8209	-0.0001
602	0.0953	0.0245	0.0659	0.273217	0.0145	0.24921	0.37683	0.22828	-0.04624	0.04142				72.8209	-0.0004
603	0.0954	0.0253	0.0662	0.277303	0.0145	0.24385	0.38127	0.23368	-0.05681	0.04181				72.8209	0.0008
604	0.0957	0.0252	0.0669	0.279276	0.01459	0.23833	0.38682	0.23986	-0.06442	0.04242				73.6212	-0.0001
605	0.0959	0.0243	0.0648	0.281664	0.01468	0.23325	0.39279	0.24668	-0.07479	0.04304				72.8209	-0.0009
606	0.0946	0.0254	0.0649	0.28305	0.01479	0.2283	0.39639	0.25144	-0.08364	0.04335				72.0206	0.0011
607	0.0968	0.0273	0.0663	0.286124	0.01504	0.22349	0.40042	0.25466	-0.09382	0.04404				72.8209	0.0019
608	0.0958	0.0259	0.0662	0.296941	0.01527	0.21849	0.40624	0.25968	-0.10229	0.04404				73.6212	-0.0014
609	0.0963	0.0265	0.0655	0.310434	0.01561	0.21314	0.41166	0.26534	-0.11333	0.04296				73.6212	0.0006
610	0.0972	0.0282	0.0658	0.32328	0.01572	0.20808	0.41485	0.26958	-0.12113	0.04342				74.4215	0.0017
611	0.0947	0.0285	0.0667	0.32328	0.01578	0.20309	0.41748	0.2719	-0.1276	0.04242				73.6212	0.0003
612	0.0959	0.0278	0.0668	0.320847	0.01591	0.19866	0.42123	0.27538	-0.13284	0.04188				73.6212	-0.0007
613	0.0951	0.0269	0.0668	0.32157	0.01604	0.19476	0.42581	0.28039	-0.13788	0.04127				73.6212	-0.0009
614	0.095	0.0272	0.0667	0.32157	0.01624	0.19132	0.42941	0.28593	-0.14245	0.04219				73.6212	0.0003
615	0.0958	0.0288	0.0674	0.32399	0.01655	0.18828	0.43372	0.28966	-0.14425	0.04219				73.6212	0.0016
616	0.096	0.0289	0.0675	0.327674	0.0169	0.18486	0.43802	0.29133	-0.14711	0.04304				73.6212	0.0001
617	0.0946	0.03	0.0675	0.330488	0.01745	0.18133	0.44232	0.29365	-0.1493	0.04327				73.6212	0.0011
618	0.0961	0.0284	0.0672	0.332145	0.01768	0.17721	0.44565	0.29661	-0.15206	0.04396				73.6212	-0.0016
619	0.095	0.0277	0.0678	0.332309	0.01793	0.17292	0.44773	0.30188	-0.15367	0.04481				73.6212	-0.0007
620	0.0967	0.0295	0.0676	0.333667	0.0181	0.16867	0.45272	0.30639	-0.15491	0.04435				73.6212	0.0018
621	0.0964	0.0299	0.0678	0.334691	0.01861	0.16438	0.45661	0.31153	-0.15491	0.04435				73.6212	0.0004
622	0.0961	0.0294	0.0672	0.337303	0.01923	0.15983	0.46174	0.31527	-0.15377	0.04458				73.6212	-0.0005
623	0.0957	0.0303	0.0666	0.340997	0.01977	0.15541	0.46563	0.31938	-0.15453	0.04442				72.8209	0.0009
624	0.0958	0.0296	0.0676	0.346369	0.01977	0.1508	0.47145	0.3217	-0.15225	0.04442				72.8209	-0.0007
625	0.0951	0.028	0.0673	0.350219	0.0196	0.14638	0.47673	0.32505	-0.14996	0.04442				73.6212	-0.0016
626	0.0967	0.0286	0.0672	0.351587	0.01948	0.14187	0.47992	0.32994	-0.14873	0.04427				73.6212	0.0006
627	0.0966	0.0294	0.0685	0.350722	0.0192	0.13823	0.48241	0.33521	-0.14444	0.04427				74.4215	0.0008
628	0.0979	0.0284	0.0676	0.351284	0.01894	0.13529	0.48505	0.33907	-0.13873	0.04435				73.6212	-0.001
629	0.096	0.0286	0.0672	0.349469	0.01894	0.13319	0.48783	0.3401	-0.13293	0.04435				73.6212	0.0002
630	0.0959	0.03	0.0676	0.348907	0.0189	0.13116	0.48866	0.34255	-0.12922	0.04412				73.6212	0.0014
631	0.0959	0.0285	0.0672	0.34943	0.01887	0.12927	0.49129	0.34486	-0.12494	0.04481				73.6212	-0.0015
632	0.097	0.0306	0.068	0.349651	0.01899	0.12707	0.49254	0.34731	-0.11999	0.04481				73.6212	0.0021
633	0.0964	0.0304	0.068	0.357958	0.01923	0.12469	0.49407	0.34975	-0.11504	0.04473				74.4215	-0.0002
634	0.0969	0.0312	0.0673	0.365333	0.01938	0.12265	0.49532	0.35245	-0.10971	0.04473				73.6212	0.0008
635	0.0967	0.0315	0.0675	0.371312	0.01994	0.12095	0.49615	0.35503	-0.10315	0.04473				74.4215	0.0003
636	0.0969	0.0316	0.0675	0.371343	0.02046	0.11976	0.49768	0.35593	-0.09573	0.04573				73.6212	0.0001
637	0.0973	0.0312	0.0671	0.369873	0.02111	0.11851	0.50045	0.35657	-0.08764	0.04659				74.4215	-0.0004
638	0.0969	0.0339	0.0674	0.369525	0.02131	0.11726	0.50239	0.35722	-0.08098	0.04743				73.6212	0.0027
639	0.0976	0.0331	0.0677	0.368628	0.02147	0.1161	0.50642	0.3576	-0.0726	0.04666				73.6212	-0.0008
640	0.0967	0.0339	0.0677	0.367814	0.02147	0.11494	0.50739	0.3576	-0.06623	0.04666				72.8209	0.0008
641	0.0971	0.0338	0.0671	0.366936	0.02122	0.11411	0.50767	0.35979	-0.05728	0.04659				74.4215	-0.0001
642	0.0977	0.0335	0.0673	0.365465	0.02126	0.11384	0.50961	0.36043	-0.04977	0.04659				74.4215	-0.0003
643	0.097	0.0342	0.0684	0.364594	0.02153	0.11384	0.50878	0.36069	-0.04044	0.04659				73.6212	0.0007
644	0.0962	0.0356	0.0675	0.364773	0.02189	0.11429	0.50739	0.36108	-0.03245	0.04743				74.4215	0.0014
645	0.0959	0.0347	0.0682	0.36519	0.02274	0.11455	0.50656	0.36108	-0.02274	0.04843				74.4215	-0.0009
646	0.0972	0.0356	0.0681	0.36633	0.02331	0.11455	0.50767	0.35915	-0.01256	0.04975				73.6212	0.0009
647	0.0976	0.0352	0.0681	0.36835	0.02351	0.1145	0.50628	0.35915	-0.00038	0.04975				73.6212	-0.0004
648	0.0978	0.0363	0.0688	0.370564	0.02375	0.11396	0.50794	0.35876	0.01066	0.05067				74.4215	0.0011
649	0.0986	0.0358	0.0694	0.372746	0.02412	0.11396	0.50808	0.35876	0.02141	0.05006				75.2218	-0.0005
650	0.097	0.0347	0.0692	0.373213	0.02431	0.11413	0.50808	0.35889	0.03083	0.04975				74.4215	-0.0011
651	0.0974	0.0352	0.0686	0.373219	0.0246	0.11505	0.50697	0.35812	0.03977	0.04975				74.4215	0.0005
652	0.0977	0.0371	0.0688	0.37488	0.0259	0.11685	0.50683	0.35734	0.05062	0.0506				74.4215	0.0019
653	0.0983	0.04	0.0685	0.374876	0.02746	0.11866	0.50531	0.35709	0.06099	0.05144				73.6212	0.0029
654	0.098	0.0387	0.0686	0.374813	0.02882	0.12072	0.50475	0.35632	0.06994	0.05307				75.2218	-0.0013
655	0.0972	0.0367	0.0689	0.373113	0.02937	0.12287	0.50378	0.35477	0.07784	0.05307				74.4215	-0.002
656	0.0984	0.0386	0.0702	0.373787	0.02967	0.12524	0.50281	0.35336	0.08611	0.05414				74.4215	0.0019
657	0.0977	0.041	0.0702	0.373787	0.03013	0.12704	0.50059	0.35155	0.09611	0.05384				74.4215	0.0024
658	0.0986	0.0477	0.0702	0.37528	0.0307	0.12796	0.49795	0.35078	0.10648	0.05314				74.4215	0.0067
659	0.0981	0.0477	0.0696	0.37872	0.03134	0.12796	0.49587	0.35027	0.11666	0.05345				74.4215	0
660	0.0979	0.0465	0.0705	0.383088	0.03173	0.12775	0.49587	0.35027	0.12656	0.05461				74.4215	-0.0012
661	0.0984	0.0504	0.0686	0.38723	0.03204	0.12789	0.49698	0.35091	0.13521	0.05445				73.6212	0.0039
662	0.0981	0.0474	0.0684	0.390363	0.03219	0.12813	0.49712	0.35091	0.14397	0.05453				73.6212	-0.003
663	0.0988	0.044	0.0684	0.39373	0.03239	0.13015	0.49712	0.34988	0.1531	0.05523				75.2218	-0.0034
664	0.0979	0.0407	0.0683	0.395351	0.03246	0.13391	0.49518	0.34834	0.16129	0.05553				74.4215	-0.0033
665	0.098	0.0419	0.0692	0.394476	0.03245	0.13834	0.4906	0.34602	0.16852	0.05615				74.4215	0.0012
666	0.098	0.0447	0.071	0.390868	0.03245	0.1427	0.48796	0.34499	0.17594	0.057				73.6212	0.0028
667	0.0976	0.0462	0.0706	0.383873	0.0324	0.1467	0.48533	0.34383	0.18308	0.057				74.4215	0.0015
668	0.0983	0.0447	0.0703	0.376297	0.03236	0.15027	0.48394	0.34152	0.19059	0.05661				75.2218	-0.0015
669	0.0982	0.041	0.0707	0.373955	0.03227	0.15352	0.48033	0.33843	0.19859	0.05622				74.4215	-0.0037
670	0.0993	0.0428	0.0703	0.373212	0.03245	0.15707	0.47811	0.33431	0.20858	0.05499				75.2218	0.0018
671	0.0987	0.045	0.0716	0.373212	0.03261	0.1602	0.47589	0.32852	0.21752	0.05491				74.4215	0.0022
672	0.0985	0.0447	0.0721	0.371641	0.03328	0.16332	0.47284	0.32337	0.22428	0.05476				75.2218	-0.0003
673	0.098	0.046	0.0728	0.372121	0.03414	0.16635	0.46951	0.31913	0.2297	0.05484				75.2218	0.0013
674	0.0984	0.0474	0.0725	0.372751	0.03476	0.17011	0.46604	0.31745	0.23712	0.05631				75.2218	0.0014
675	0.098	0.0428	0.0731	0.372589	0.03534	0.17401	0.46382	0.31655	0.2455	0.05738				75.2218	-0.0046
676	0.0987	0.0441	0.073	0.372412	0.03586	0.17744	0.46133	0.31449	0.25311	0.05831				75.2218	0.0013
677	0.0996	0.0408	0.0737	0.374309	0.03641	0.18014	0.45911	0.31282	0.26129	0.05885				74.4215	-0.0033
678	0.0997	0.0414	0.0734	0.377189	0.03679	0.18234	0.45786	0.31076	0.27071	0.05885				73.6212	0.0006
679	0.0998	0.0421	0.0734	0.381885	0.03714	0.18433	0.45397	0.30883	0.27852	0.05955				74.4215	0.0007
680	0.1008	0.0408	0.0745	0.385552	0.03714	0.18665	0.45203	0.30767	0.28641	0.06055				74.4215	-0.0013
681	0.1006	0.04	0.0738	0.388553	0.03688	0.18883	0.44898	0.30574	0.29212	0.0607				74.4215	-0.0008
682	0.1025	0.041	0.0757	0.390145	0.03569	0.19091	0.44662	0.30484	0.30069	0.0607				73.6212	0.001
683	0.1017	0.0399	0.0747	0.38982	0.03419	0.1927	0.4462	0.30227	0.30564	0.06001				74.4215	-0.0011
684	0.0999	0.0403	0.0747	0.388141	0.03353	0.19408	0.44537	0.30021	0.31239	0.05946				73.6212	0.0004
685	0.1008	0.0421	0.0753	0.388141	0.03332	0.19511	0.44357	0.2988	0.31772	0.05869				74.4215	0.0018
686	0.1007	0.0442	0.0755	0.387451	0.03313	0.19579	0.44273	0.29828	0.32438	0.05831				74.4215	0.0021
687	0.1013	0.0436	0.0752	0.384779	0.03267	0.19632	0.44273	0.29828	0.32961	0.05831				74.4215	-0.0006
688	0.1016	0.0447	0.0757	0.381017	0.03206	0.19672	0.44343	0.29661	0.33846	0.05831				74.4215	0.0011
689	0.1019	0.0432	0.075	0.381529	0.03093	0.19689	0.44343	0.29854	0.3475	0.05762				73.6212	-0.0015
690	0.1022	0.0426	0.0757	0.385658	0.03022	0.19722	0.44343	0.2988	0.35597	0.05631				75.2218	-0.0006
691	0.1022	0.0426	0.0766	0.388367	0.02974	0.19804	0.44218	0.29764	0.36159	0.0553				75.2218	0
692	0.1022	0.0439	0.075	0.392091	0.02974	0.19924	0.43996	0.29661	0.36806	0.0553				75.2218	0.0013
693	0.103	0.0442	0.0757	0.392091	0.02974	0.20078	0.43718	0.29661	0.37377	0.05669				74.4215	0.0003
694	0.102	0.0436	0.077	0.391211	0.03001	0.20205	0.43594	0.29545	0.38014	0.05685				74.4215	-0.0006
695	0.1013	0.0436	0.0751	0.386736	0.03025	0.2031	0.43469	0.29442	0.38623	0.05815				74.4215	0
696	0.1014	0.0429	0.0753	0.381894	0.03026	0.204	0.43469	0.29313	0.39194	0.05838				75.2218	-0.0007
697	0.1027	0.0432	0.0748	0.381894	0.0304	0.20513	0.4333	0.29056	0.40041	0.05808				75.2218	0.0003
698	0.1016	0.0438	0.075	0.384127	0.03025	0.20601	0.43455	0.28966	0.40669	0.05838				76.0221	0.0006
699	0.1037	0.0437	0.0748	0.382748	0.0302	0.20698	0.43288	0.29056	0.41421	0.05901				74.4215	-0.0001
700	0.1031	0.0431	0.0763	0.380723	0.03011	0.20718	0.43261	0.28953	0.41849	0.05854				74.4215	-0.0006
701	0.1034	0.0428	0.0747	0.380366	0.03011	0.20718	0.43011	0.28914	0.42315	0.05847				75.2218	-0.0003
702	0.102	0.0429	0.0751	0.378123	0.02998	0.20651	0.43039	0.29146	0.42715	0.05831				75.2218	0.0001
703	0.1034	0.043	0.0762	0.378123	0.03004	0.20468	0.42914	0.28889	0.43409	0.05831				75.2218	0.0001
704	0.1028	0.0424	0.0759	0.379618	0.03004	0.20282	0.42844	0.28644	0.44075	0.05792				75.2218	-0.0006
705	0.1029	0.0416	0.075	0.382552	0.0304	0.20135	0.42872	0.28709	0.44894	0.05847				75.2218	-0.0008
706	0.1029	0.0438	0.0747	0.384073	0.03068	0.20045	0.42997	0.29017	0.45255	0.05939				75.2218	0.0022
707	0.1039	0.0413	0.0757	0.386108	0.03082	0.19976	0.42997	0.28876	0.45779	0.05969				75.2218	-0.0025
708	0.104	0.0422	0.0754	0.3857	0.03082	0.19932	0.43219	0.28876	0.46216	0.05985				75.2218	0.0009
709	0.1061	0.0407	0.0754	0.385802	0.0308	0.19913	0.43316	0.28953	0.46797	0.05985				75.2218	-0.0015
710	0.1058	0.0404	0.0746	0.385096	0.0308	0.19886	0.43316	0.28837	0.47273	0.05939				76.0221	-0.0003
711	0.1072	0.043	0.0764	0.387361	0.03065	0.19858	0.43316	0.28734	0.47634	0.05901				75.2218	0.0026
712	0.1095	0.0434	0.0766	0.385096	0.03065	0.19858	0.43358	0.28734	0.48196	0.05955				76.0221	0.0004
713	0.1098	0.0418	0.0762	0.384079	0.03065	0.19874	0.43247	0.28811	0.48709	0.05831				76.0221	-0.0016
714	0.108	0.0406	0.0758	0.384567	0.03037	0.19874	0.43136	0.2876	0.49385	0.05892				76.8224	-0.0012
715	0.1068	0.0395	0.0771	0.388194	0.03017	0.19902	0.43136	0.28734	0.49775	0.05901				76.0221	-0.0011
716	0.1077	0.0413	0.0777	0.387439	0.03008	0.19929	0.43025	0.28709	0.50422	0.05939				76.0221	0.0018
717	0.1082	0.0412	0.0778	0.388086	0.03008	0.19965	0.43011	0.28477	0.50993	0.05862				76.0221	-0.0001
718	0.1078	0.0408	0.078	0.389319	0.03013	0.20026	0.42955	0.27988	0.5145	0.05931				76.0221	-0.0004
719	0.1104	0.039	0.0797	0.388637	0.03045	0.20216	0.42456	0.27576	0.51783	0.05931				74.4215	-0.0018
720	0.1107	0.0378	0.0796	0.38647	0.03088	0.20574	0.41929	0.27074	0.5203	0.05939				74.4215	-0.0012
721	0.1111	0.0383	0.0775	0.386553	0.03101	0.21057	0.41207	0.26804	0.52478	0.05939				75.2218	0.0005
722	0.1103	0.041	0.0787	0.386553	0.03122	0.21466	0.40874	0.26405	0.52773	0.06016				76.0221	0.0027
723	0.111	0.04	0.0779	0.386024	0.03143	0.21781	0.4043	0.26199	0.53191	0.05985				76.0221	-0.001
724	0.1109	0.0412	0.0781	0.386024	0.03168	0.2201	0.40139	0.25775	0.53391	0.06039				76.8224	0.0012
725	0.1098	0.0407	0.0794	0.387323	0.03246	0.22203	0.39917	0.25324	0.53658	0.06147				76.0221	-0.0005
726	0.11	0.0391	0.0793	0.388476	0.03337	0.22375	0.39653	0.24835	0.53772	0.06171				76.8224	-0.0016
727	0.1094	0.0384	0.0796	0.388476	0.0342	0.22529	0.39403	0.24578	0.542	0.06263				76.0221	-0.0007
728	0.1094	0.0367	0.079	0.390694	0.03543	0.22707	0.39098	0.24398	0.54571	0.06402				76.0221	-0.0017
729	0.109	0.0362	0.0789	0.395851	0.03761	0.22903	0.38807	0.24282	0.55161	0.06525				76.8224	-0.0005
730	0.11	0.0358	0.0784	0.396982	0.04038	0.23109	0.38543	0.24089	0.55465	0.06649				76.8224	-0.0004
731	0.1098	0.0356	0.0791	0.396533	0.04268	0.23324	0.38224	0.23896	0.55922	0.06779				76.0221	-0.0002
732	0.1088	0.0344	0.0786	0.396533	0.04428	0.23492	0.38058	0.23626	0.5616	0.06949				76.8224	-0.0012
733	0.1092	0.0363	0.0789	0.393163	0.04521	0.23654	0.37877	0.23497	0.56588	0.07034				76.0221	0.0019
734	0.1094	0.0356	0.0789	0.389827	0.04608	0.23798	0.37711	0.23394	0.57007	0.07065				76.0221	-0.0007
735	0.1091	0.036	0.0785	0.389112	0.04675	0.23959	0.37711	0.23317	0.57426	0.07158				76.0221	0.0004
736	0.108	0.0357	0.0793	0.390681	0.04808	0.24094	0.376	0.23137	0.57797	0.07327				76.8224	-0.0003
737	0.1079	0.0359	0.0782	0.400542	0.05017	0.24212	0.37433	0.22969	0.58187	0.07443				76.8224	0.0002
738	0.1083	0.0369	0.0784	0.409193	0.05323	0.24315	0.37406	0.22776	0.58672	0.07636				76.8224	0.001
739	0.1095	0.0355	0.0791	0.415386	0.05566	0.2445	0.37156	0.22571	0.58948	0.07744				76.0221	-0.0014
740	0.11	0.0348	0.0792	0.415386	0.05733	0.2465	0.36878	0.22275	0.59119	0.07844				76.0221	-0.0007
741	0.11	0.0355	0.0784	0.412093	0.05809	0.24873	0.36878	0.2203	0.59319	0.07975				76.0221	0.0007
742	0.1108	0.034	0.0775	0.407141	0.05893	0.25127	0.36379	0.21901	0.59719	0.08045				76.0221	-0.0015
743	0.1111	0.0351	0.0787	0.407141	0.05949	0.25357	0.36101	0.21502	0.60109	0.08075				76.0221	0.0011
744	0.1085	0.0347	0.0782	0.411408	0.05988	0.25604	0.35727	0.21258	0.60452	0.0816				76.0221	-0.0004
745	0.1093	0.0341	0.0771	0.418646	0.06042	0.25852	0.35602	0.20923	0.60766	0.08292				76.0221	-0.0006
746	0.1095	0.0344	0.0772	0.428098	0.06136	0.26114	0.35408	0.20808	0.61032	0.08376				76.0221	0.0003
747	0.1088	0.035	0.0781	0.428098	0.0625	0.26359	0.35199	0.20769	0.61308	0.0836				76.8224	0.0006
748	0.1084	0.0346	0.0787	0.425313	0.06334	0.26582	0.34991	0.2073	0.61413	0.0836				76.8224	-0.0004
749	0.1083	0.0342	0.0783	0.424768	0.06415	0.26825	0.34936	0.20499	0.61669	0.08476				76.8224	-0.0004
750	0.1078	0.0357	0.0799	0.425435	0.06507	0.27051	0.34797	0.20267	0.62145	0.08484				76.0221	0.0015
751	0.108	0.0335	0.0788	0.425435	0.0663	0.27283	0.34797	0.20036	0.62697	0.08654				76.0221	-0.0022
752	0.1084	0.0349	0.0781	0.428156	0.06738	0.27475	0.34742	0.1992	0.63154	0.08801				76.0221	0.0014
753	0.1076	0.0348	0.0792	0.426923	0.06826	0.27665	0.34547	0.19701	0.63335	0.08831				76.0221	-0.0001
754	0.1084	0.034	0.0795	0.424634	0.06898	0.2782	0.34325	0.19418	0.63725	0.08878				76.8224	-0.0008
755	0.1086	0.0357	0.0795	0.422486	0.07025	0.27955	0.34145	0.19302	0.64163	0.08939				76.8224	0.0017
756	0.1083	0.0367	0.0789	0.421891	0.07158	0.28078	0.33965	0.19186	0.64676	0.08955				77.6227	0.001
757	0.1074	0.037	0.0794	0.421891	0.07293	0.28186	0.33923	0.18967	0.65028	0.09008				76.8224	0.0003
758	0.1085	0.0381	0.0787	0.427235	0.07372	0.2827	0.33743	0.1889	0.6539	0.0914				76.0221	0.0011
759	0.1088	0.0382	0.0782	0.430758	0.0747	0.28383	0.33743	0.18967	0.65951	0.09348				76.8224	0.0001
760	0.1085	0.0345	0.0782	0.433429	0.07638	0.28481	0.3359	0.18877	0.66237	0.09456				76.8224	-0.0037
761	0.1069	0.0364	0.0798	0.435345	0.07806	0.28603	0.33465	0.18762	0.66589	0.09556				76.8224	0.0019
762	0.1076	0.0371	0.0795	0.436652	0.07931	0.28711	0.33146	0.18762	0.66989	0.09571				76.8224	0.0007
763	0.1071	0.0381	0.0782	0.436652	0.07941	0.28875	0.32827	0.18466	0.67455	0.09571				77.6227	0.001
764	0.1106	0.0379	0.0796	0.437422	0.07951	0.2904	0.32605	0.18221	0.67921	0.09587				77.6227	-0.0002
765	0.11	0.0357	0.0801	0.437422	0.07958	0.29206	0.32605	0.18131	0.68254	0.09641				76.8224	-0.0022
766	0.1094	0.0365	0.0797	0.43613	0.0797	0.29342	0.32369	0.17951	0.68597	0.09634				77.6227	0.0008
767	0.1095	0.0374	0.079	0.435836	0.07991	0.29496	0.32272	0.17758	0.68977	0.09688				76.8224	0.0009
768	0.1093	0.0381	0.0792	0.434794	0.08052	0.29647	0.323	0.17629	0.69415	0.09756				76.8224	0.0007
769	0.1097	0.0401	0.0801	0.434794	0.08157	0.2982	0.32258	0.17539	0.69767	0.09918				76.8224	0.002
770	0.1089	0.0394	0.08	0.434794	0.08284	0.29963	0.32147	0.17462	0.70167	0.10081				77.6227	-0.0007
771	0.1107	0.0374	0.0808	0.433007	0.08478	0.30128	0.32022	0.17501	0.70662	0.10204				76.8224	-0.002
772	0.1096	0.0395	0.0802	0.433392	0.08648	0.30266	0.31967	0.17488	0.71137	0.1032				76.8224	0.0021
773	0.109	0.0426	0.0812	0.432999	0.08876	0.30411	0.318	0.17449	0.71499	0.10459				76.8224	0.0031
774	0.1118	0.04	0.0819	0.43059	0.09023	0.30557	0.31814	0.1732	0.71841	0.10536				76.8224	-0.0026
775	0.1105	0.0398	0.0814	0.432863	0.09206	0.3069	0.31759	0.17153	0.72127	0.10567				76.8224	-0.0002
776	0.1103	0.0375	0.0813	0.433599	0.09447	0.30833	0.31606	0.16934	0.7245	0.10659				76.8224	-0.0023
777	0.1102	0.0393	0.082	0.433444	0.09739	0.3095	0.31412	0.16857	0.72764	0.10852				77.6227	0.0018
778	0.11	0.0392	0.0801	0.433479	0.1	0.31105	0.31287	0.16625	0.72936	0.11006				76.8224	-0.0001
779	0.1101	0.0402	0.0805	0.435567	0.10127	0.31246	0.31065	0.16523	0.7325	0.11145				77.6227	0.001
780	0.1085	0.0383	0.0825	0.437501	0.10205	0.31423	0.31079	0.1642	0.7364	0.1123				77.6227	-0.0019
781	0.1102	0.038	0.0811	0.440122	0.10238	0.31573	0.3069	0.16342	0.73906	0.11307				77.6227	-0.0003
782	0.109	0.0372	0.0809	0.440122	0.10235	0.31727	0.30371	0.16265	0.74325	0.113				77.6227	-0.0008
783	0.1108	0.0337	0.0813	0.440619	0.10235	0.31865	0.30177	0.16136	0.74715	0.113				77.6227	-0.0035
784	0.1095	0.0352	0.0811	0.441097	0.10243	0.32033	0.30357	0.16072	0.74839	0.113				76.8224	0.0015
785	0.1086	0.0358	0.0811	0.442696	0.10258	0.32204	0.3008	0.16021	0.75162	0.11276				77.6227	0.0006
786	0.1074	0.0342	0.0812	0.441621	0.10259	0.32372	0.30094	0.15853	0.75476	0.11238				77.6227	-0.0016
787	0.1083	0.0348	0.0815	0.441806	0.10308	0.32521	0.30121	0.15673	0.75828	0.11261				76.8224	0.0006
788	0.1089	0.0364	0.0821	0.442917	0.10308	0.32682	0.30163	0.15583	0.76276	0.11292				76.8224	0.0016
789	0.1086	0.0374	0.0819	0.44242	0.10278	0.32856	0.30163	0.15506	0.76628	0.11292				76.8224	0.001
790	0.1096	0.0366	0.0826	0.441459	0.10181	0.33072	0.30163	0.15429	0.76923	0.11292				76.8224	-0.0008
791	0.1101	0.0374	0.0815	0.44111	0.09965	0.33271	0.29955	0.15326	0.77399	0.11184				77.6227	0.0008
792	0.1103	0.0383	0.0825	0.442147	0.0968	0.33484	0.29761	0.15352	0.77874	0.11045				77.6227	0.0009
793	0.11	0.0375	0.0831	0.442147	0.09323	0.33678	0.29414	0.15274	0.78217	0.10922				77.6227	-0.0008
794	0.1081	0.0376	0.0836	0.44348	0.08998	0.33868	0.29344	0.15236	0.78531	0.1079				76.8224	0.0001
795	0.1085	0.0407	0.0831	0.445537	0.08665	0.33998	0.29261	0.15287	0.78835	0.10598				76.8224	0.0031
796	0.1078	0.0428	0.0833	0.44692	0.08377	0.34122	0.29233	0.15236	0.79111	0.10235				77.6227	0.0021
797	0.1074	0.0413	0.0823	0.44692	0.08085	0.34253	0.29122	0.14978	0.79416	0.09981				77.6227	-0.0015
798	0.1088	0.0441	0.0839	0.446377	0.07838	0.34402	0.29109	0.15043	0.79911	0.0978				77.6227	0.0028
799	0.1069	0.0441	0.0837	0.446491	0.07607	0.34512	0.28998	0.14811	0.8052	0.09742				77.6227	0
800	0.1072	0.0475	0.0831	0.445769	0.07449	0.34664	0.28887	0.14631	0.81062	0.09695				78.423	0.0034
801	0.1077	0.0467	0.0841	0.445769	0.07303	0.34824	0.28776	0.14541	0.81471	0.09672				77.6227	-0.0008
802	0.1079	0.0434	0.0836	0.446074	0.07182	0.35053	0.28637	0.14438	0.81709	0.09649				77.6227	-0.0033
803	0.1061	0.0429	0.0851	0.446446	0.07062	0.35341	0.28484	0.14168	0.81823	0.09526				77.6227	-0.0005
804	0.1067	0.0469	0.0848	0.446873	0.06969	0.35745	0.2829	0.13949	0.82251	0.09417				78.423	0.004
805	0.1059	0.0462	0.0844	0.447429	0.06904	0.36206	0.28179	0.13769	0.8286	0.09302				77.6227	-0.0007
806	0.1063	0.05	0.0855	0.448918	0.0686	0.36577	0.28096	0.13563	0.83441	0.09325				77.6227	0.0038
807	0.1073	0.0452	0.0856	0.450547	0.06795	0.36895	0.28054	0.13601	0.83698	0.09325				77.6227	-0.0048
808	0.1065	0.0471	0.0831	0.451958	0.06683	0.37141	0.27957	0.1346	0.83831	0.09248				77.6227	0.0019
809	0.1069	0.0475	0.0842	0.451522	0.06552	0.37385	0.27985	0.13447	0.84097	0.09078				78.423	0.0004
810	0.1071	0.0473	0.0846	0.451522	0.06398	0.3755	0.27985	0.13434	0.84307	0.08993				77.6227	-0.0002
811	0.1073	0.0462	0.0849	0.450778	0.06244	0.37673	0.27818	0.13434	0.84621	0.08801				78.423	-0.0011
812	0.1065	0.0471	0.0857	0.449742	0.06102	0.37781	0.27652	0.13228	0.84935	0.08801				78.423	0.0009
813	0.1075	0.0478	0.0855	0.445754	0.05985	0.37859	0.27652	0.13138	0.85487	0.08769				78.423	0.0007
814	0.1044	0.0412	0.0865	0.441345	0.05917	0.37937	0.27499	0.1301	0.85886	0.087				78.423	-0.0066
815	0.1051	0.0427	0.0856	0.436395	0.05834	0.38	0.27499	0.12984	0.862	0.08623				77.6227	0.0015
816	0.1059	0.0395	0.0853	0.43417	0.05749	0.38086	0.27277	0.13022	0.86353	0.08592				78.423	-0.0032
817	0.1045	0.0419	0.0855	0.432519	0.05638	0.382	0.27138	0.12958	0.86571	0.08538				76.8224	0.0024
818	0.1056	0.0385	0.0855	0.432519	0.05512	0.38294	0.2693	0.12997	0.86695	0.08476				77.6227	-0.0034
819	0.1056	0.0402	0.0856	0.433278	0.05422	0.384	0.27083	0.13138	0.86895	0.08407				77.6227	0.0017
820	0.1051	0.0419	0.0853	0.43963	0.05338	0.38444	0.27055	0.13074	0.87276	0.08299				78.423	0.0017
821	0.1057	0.041	0.0854	0.447389	0.05314	0.38488	0.27041	0.12842	0.87542	0.08214				78.423	-0.0009
822	0.1054	0.0409	0.0853	0.451677	0.05277	0.38537	0.26916	0.12829	0.88037	0.08175				78.423	-0.0001
823	0.1068	0.0414	0.0851	0.453078	0.05277	0.38614	0.26916	0.12508	0.88541	0.08253				77.6227	0.0005
824	0.106	0.0439	0.0862	0.453078	0.05337	0.38783	0.2675	0.12328	0.89045	0.08268				77.6227	0.0025
825	0.1053	0.0442	0.0853	0.452815	0.05404	0.39057	0.2675	0.12328	0.89569	0.08284				78.423	0.0003
826	0.1061	0.044	0.0848	0.445171	0.05472	0.39534	0.265	0.12418	0.89769	0.08376				78.423	-0.0002
827	0.1065	0.042	0.0854	0.438857	0.05503	0.40145	0.265	0.12598	0.89959	0.08422				79.2233	-0.002
828	0.1061	0.0421	0.0846	0.432284	0.05535	0.40871	0.26833	0.12675	0.90254	0.08438				78.423	0.0001
829	0.1059	0.0396	0.086	0.430294	0.05609	0.41464	0.26819	0.12675	0.90606	0.08384				76.8224	-0.0025
830	0.1069	0.0423	0.0858	0.430969	0.05702	0.41852	0.26861	0.12714	0.90977	0.08476				77.6227	0.0027
831	0.1081	0.042	0.0853	0.432675	0.0582	0.41993	0.26861	0.12804	0.91253	0.08468				78.423	-0.0003
832	0.1071	0.0415	0.0859	0.443521	0.05934	0.42045	0.26819	0.12714	0.91605	0.08546				78.423	-0.0005
833	0.1078	0.0421	0.087	0.452551	0.06068	0.42071	0.26708	0.12855	0.919	0.08531				77.6227	0.0006
834	0.1072	0.044	0.0864	0.46121	0.06185	0.4209	0.26611	0.12932	0.92119	0.08623				76.8224	0.0019
835	0.1077	0.0425	0.0853	0.46121	0.06312	0.42103	0.26611	0.12842	0.923	0.08661				78.423	-0.0015
836	0.1072	0.0404	0.0862	0.459954	0.06436	0.42114	0.2675	0.12765	0.92566	0.08801				77.6227	-0.0021
837	0.1077	0.0409	0.0858	0.458175	0.06555	0.42139	0.26861	0.12739	0.92852	0.08878				78.423	0.0005
838	0.1073	0.0412	0.0856	0.457918	0.06653	0.4216	0.27027	0.12752	0.93289	0.08885				78.423	0.0003
839	0.1066	0.0415	0.0865	0.456664	0.06717	0.42203	0.27027	0.12649	0.93698	0.08947				77.6227	0.0003
840	0.1084	0.0428	0.0866	0.455244	0.068	0.42227	0.26972	0.12611	0.94288	0.08947				78.423	0.0013
841	0.1087	0.041	0.0868	0.457035	0.06904	0.42265	0.26944	0.12624	0.94698	0.09001				78.423	-0.0018
842	0.1087	0.0429	0.0869	0.458927	0.07026	0.42283	0.26778	0.12598	0.95268	0.08939				78.423	0.0019
843	0.1087	0.0433	0.0868	0.45824	0.07139	0.42287	0.26639	0.12598	0.95592	0.08977				78.423	0.0004
844	0.1085	0.0424	0.0867	0.459221	0.0721	0.42292	0.26681	0.12546	0.95897	0.0904				78.423	-0.0009
845	0.1095	0.0426	0.0868	0.460109	0.07212	0.42308	0.26653	0.12521	0.96039	0.09116				78.423	0.0002
846	0.109	0.0428	0.0876	0.460991	0.0722	0.42321	0.26861	0.12546	0.96344	0.09086				78.423	0.0002
847	0.1077	0.0428	0.087	0.460109	0.07211	0.42335	0.27125	0.12752	0.96667	0.09217				78.423	0
848	0.1094	0.0442	0.0873	0.459524	0.07189	0.42338	0.27277	0.12817	0.97057	0.09255				78.423	0.0014
849	0.11	0.0439	0.087	0.459028	0.07189	0.4234	0.27263	0.12778	0.97257	0.0924				78.423	-0.0003
850	0.1113	0.0414	0.0885	0.457507	0.07206	0.42334	0.27263	0.12932	0.974	0.09202				77.6227	-0.0025
851	0.1106	0.0422	0.0873	0.457507	0.07206	0.4234	0.27152	0.12842	0.97666	0.09232				79.2233	0.0008
852	0.1106	0.0429	0.0875	0.459638	0.07208	0.42326	0.27097	0.12855	0.98018	0.09232				78.423	0.0007
853	0.1121	0.0439	0.0868	0.460931	0.07202	0.42344	0.27	0.12932	0.98351	0.09232				78.423	0.001
854	0.1104	0.0451	0.0876	0.460667	0.07202	0.42373	0.26958	0.13035	0.98475	0.0924				78.423	0.0012
855	0.1115	0.0424	0.0885	0.460667	0.07202	0.4239	0.27041	0.13267	0.98751	0.09209				77.6227	-0.0027
856	0.1108	0.0433	0.0875	0.457886	0.07202	0.42409	0.27097	0.13267	0.98979	0.09186				78.423	0.0009
857	0.1118	0.0428	0.0879	0.457886	0.07199	0.42502	0.27041	0.12997	0.99246	0.09148				77.6227	-0.0005
858	0.1124	0.0447	0.0884	0.456139	0.07184	0.42648	0.27055	0.12739	0.9937	0.09148				78.423	0.0019
859	0.1117	0.0443	0.0889	0.456627	0.07139	0.42871	0.26972	0.12649	0.99655	0.09116				78.423	-0.0004
860	0.1118	0.0449	0.0893	0.457472	0.07077	0.43076	0.26667	0.12559	1.00064	0.09116				79.2233	0.0006
861	0.1124	0.0432	0.0893	0.457472	0.06987	0.43252	0.26348	0.12456	1.00378	0.09078				78.423	-0.0017
862	0.111	0.0439	0.0897	0.457103	0.06927	0.43395	0.26098	0.12302	1.00597	0.09125				78.423	0.0007
863	0.1124	0.0437	0.0884	0.457243	0.06927	0.43545	0.25973	0.12147	1.00702	0.09194				79.2233	-0.0002
864	0.1137	0.0433	0.0893	0.45528	0.06938	0.43688	0.2589	0.12135	1.00921	0.0924				78.423	-0.0004
865	0.1136	0.0424	0.0882	0.455442	0.07022	0.43795	0.25765	0.12135	1.01235	0.09263				78.423	-0.0009
866	0.1137	0.0436	0.0894	0.457814	0.07146	0.43886	0.25765	0.12173	1.01549	0.09294				79.2233	0.0012
867	0.113	0.0439	0.0907	0.458778	0.07267	0.43962	0.25779	0.12173	1.01739	0.09394				78.423	0.0003
868	0.1132	0.0457	0.0893	0.46094	0.07438	0.44037	0.25529	0.12173	1.01844	0.09517				79.2233	0.0018
869	0.1126	0.0439	0.0906	0.462086	0.07649	0.44109	0.25793	0.12006	1.01891	0.09649				79.2233	-0.0018
870	0.1117	0.0438	0.092	0.462086	0.07922	0.44148	0.25765	0.11851	1.02177	0.09672				78.423	-0.0001
871	0.1132	0.0432	0.0913	0.460385	0.08182	0.44193	0.25834	0.11736	1.02671	0.0981				79.2233	-0.0006
872	0.1133	0.0445	0.0902	0.460011	0.08424	0.44223	0.25682	0.11736	1.03033	0.09911				78.423	0.0013
873	0.1129	0.0431	0.0923	0.459543	0.08628	0.44234	0.25876	0.118	1.03195	0.10019				78.423	-0.0014
874	0.1141	0.0422	0.0919	0.459543	0.0882	0.44259	0.25945	0.118	1.03357	0.10104				79.2233	-0.0009
875	0.1141	0.0418	0.0917	0.461877	0.0899	0.44281	0.26139	0.11877	1.03328	0.1015				79.2233	-0.0004
876	0.1138	0.0435	0.0921	0.464476	0.09143	0.44304	0.25945	0.11967	1.03385	0.10266				78.423	0.0017
877	0.1133	0.0442	0.0914	0.466246	0.09273	0.44304	0.26042	0.12096	1.03537	0.10335				78.423	0.0007
878	0.1139	0.043	0.0912	0.466787	0.09399	0.44316	0.25862	0.12263	1.03661	0.10413				79.2233	-0.0012
879	0.114	0.0439	0.0915	0.467165	0.09486	0.44333	0.25612	0.12263	1.03804	0.10436				78.423	0.0009
880	0.114	0.0437	0.092	0.466583	0.09537	0.44346	0.25557	0.1234	1.04118	0.10482				79.2233	-0.0002
881	0.1149	0.0433	0.0918	0.466583	0.09567	0.44346	0.25737	0.12482	1.04337	0.10505				79.2233	-0.0004
882	0.1141	0.042	0.092	0.466503	0.09599	0.44346	0.25626	0.12315	1.04679	0.10505				78.423	-0.0013
883	0.1126	0.0436	0.0934	0.466389	0.09655	0.44337	0.2582	0.12237	1.04822	0.1049				77.6227	0.0016
884	0.1143	0.0431	0.0934	0.466869	0.09694	0.44321	0.26028	0.12366	1.0505	0.10544				79.2233	-0.0005
885	0.1141	0.0428	0.0938	0.468757	0.09752	0.443	0.26209	0.12237	1.05146	0.1059				79.2233	-0.0003
886	0.1148	0.043	0.0931	0.467643	0.09785	0.44284	0.26139	0.1216	1.05155	0.10659				78.423	0.0002
887	0.1154	0.0422	0.0935	0.468928	0.09866	0.44222	0.26139	0.12263	1.05374	0.10814				79.2233	-0.0008
888	0.1154	0.0426	0.0921	0.470711	0.09925	0.44125	0.26195	0.12508	1.05631	0.10852				79.2233	0.0004
889	0.1147	0.0428	0.093	0.470721	0.1002	0.43972	0.26223	0.12726	1.05878	0.10906				78.423	0.0002
890	0.1154	0.0435	0.0926	0.207209	0.10079	0.43792	0.26278	0.12997	1.06145	0.10898				78.423	0.0007
891	0.116	0.0457	0.0918	0.214816	0.10141	0.43621	0.26625	0.13177	1.06363	0.10898				79.2233	0.0022
892	0.1158	0.0437	0.0929	0.214816	0.10199	0.43433	0.26944	0.13151	1.06592	0.10945				79.2233	-0.002
893	0.1167	0.0462	0.093	0.210374	0.10262	0.43259	0.27263	0.13408	1.06668	0.11107				78.423	0.0025
894	0.1166	0.0458	0.0944	0.212024	0.10364	0.4309	0.27458	0.13576	1.06725	0.11222				79.2233	-0.0004
895	0.1177	0.046	0.0945	0.212024	0.10495	0.42963	0.27555	0.14052	1.06877	0.11368				79.2233	0.0002
896	0.1171	0.0482	0.0937	0.215133	0.1067	0.42845	0.27596	0.14283	1.07106	0.11438				78.423	0.0022
897	0.1174	0.0497	0.0946	0.218063	0.10847	0.4273	0.27555	0.14412	1.07344	0.11523				78.423	0.0015
898	0.1174	0.049	0.0944	0.229852	0.11002	0.42612	0.27596	0.14412	1.07534	0.11539				79.2233	-0.0007
899	0.1159	0.0508	0.0941	0.241482	0.11135	0.42507	0.2768	0.14464	1.07772	0.11539				80.0236	0.0018
900	0.1175	0.051	0.0943	0.253718	0.11239	0.42391	0.27888	0.14502	1.08057	0.11539				79.2233	0.0002
901	0.1165	0.0526	0.0943	0.26314	0.1132	0.42294	0.28137	0.14682	1.08248	0.11554				78.423	0.0016
902	0.1165	0.0508	0.0938	0.282758	0.11331	0.4216	0.28248	0.14837	1.084	0.11523				79.2233	-0.0018
903	0.1158	0.0518	0.0943	0.287629	0.11331	0.42054	0.28248	0.14978	1.08609	0.11546				79.2233	0.001
904	0.1167	0.0519	0.0936	0.293629	0.11311	0.41968	0.28248	0.15107	1.08818	0.11662				79.2233	0.0001
905	0.1163	0.0527	0.0954	0.293629	0.1129	0.41943	0.28457	0.15184	1.0898	0.11708				78.423	0.0008
906	0.1174	0.0526	0.0943	0.278834	0.1129	0.41903	0.28581	0.153	1.09075	0.11639				79.2233	-0.0001
907	0.1185	0.0503	0.0949	0.267706	0.11295	0.41844	0.28706	0.1539	1.09113	0.11647				78.423	-0.0023
908	0.1193	0.0498	0.0955	0.257319	0.11331	0.41775	0.28845	0.15454	1.09132	0.11677				79.2233	-0.0005
909	0.1209	0.0507	0.0959	0.247117	0.11352	0.41721	0.28776	0.15648	1.09199	0.11647				78.423	0.0009
910	0.1194	0.051	0.0961	0.230466	0.11393	0.4168	0.28637	0.15802	1.09342	0.11615				78.423	0.0003
911	0.1189	0.051	0.0957	0.230466	0.11419	0.41646	0.2872	0.15802	1.09475	0.11662				78.423	0
912	0.1205	0.051	0.0968	0.224906	0.11452	0.41544	0.28928	0.15931	1.09713	0.11716				78.423	0
913	0.119	0.052	0.0962	0.234935	0.11504	0.41305	0.28998	0.15853	1.10036	0.11739				79.2233	0.001
914	0.1173	0.0517	0.0958	0.247413	0.11581	0.40971	0.28956	0.15943	1.10455	0.11778				77.6227	-0.0003
915	0.1171	0.0518	0.096	0.25723	0.11715	0.40643	0.29178	0.16021	1.10722	0.11801				77.6227	0.0001
916	0.1167	0.0497	0.0966	0.243914	0.1183	0.4039	0.29206	0.16239	1.10722	0.11839				79.2233	-0.0021
917	0.1161	0.0498	0.0969	0.243914	0.1194	0.40188	0.29136	0.16227	1.10655	0.11893				79.2233	0.0001
918	0.1163	0.0505	0.0975	0.218345	0.12058	0.40007	0.29039	0.16252	1.10436	0.11986				79.2233	0.0007
919	0.1155	0.0511	0.0963	0.209791	0.12202	0.39874	0.29192	0.16201	1.10408	0.12048				79.2233	0.0006
920	0.116	0.0516	0.0975	0.209483	0.12347	0.39702	0.29317	0.16252	1.10408	0.12125				79.2233	0.0005
921	0.1168	0.0512	0.0967	0.209483	0.12446	0.39428	0.29469	0.16291	1.1056	0.12217				79.2233	-0.0004
922	0.1172	0.0508	0.0958	0.227538	0.12584	0.39107	0.29677	0.16497	1.10807	0.12248				79.2233	-0.0004
923	0.1162	0.0517	0.0967	0.236093	0.12731	0.38762	0.2983	0.16535	1.10921	0.12325				79.2233	0.0009
924	0.1151	0.0499	0.0958	0.236093	0.1286	0.38461	0.29899	0.16613	1.11207	0.12387				80.0236	-0.0018
925	0.1145	0.0501	0.0973	0.227432	0.12924	0.38142	0.29802	0.16625	1.11302	0.12449				79.2233	0.0002
926	0.1151	0.0506	0.0966	0.217459	0.12965	0.37851	0.29802	0.16754	1.11302	0.12433				80.0236	0.0005
927	0.1151	0.0507	0.0966	0.209247	0.13006	0.37594	0.3001	0.1669	1.11587	0.12495				79.2233	0.0001
928	0.1157	0.0507	0.0956	0.203915	0.13042	0.37393	0.30024	0.16818	1.11673	0.12495				79.2233	0
929	0.1159	0.0515	0.0963	0.18493	0.13086	0.37263	0.3008	0.16934	1.11882	0.12518				80.0236	0.0008
930	0.1135	0.0506	0.0957	0.182549	0.13164	0.372	0.3008	0.16934	1.12044	0.12618				79.2233	-0.0009
931	0.1148	0.0501	0.0968	0.173704	0.13245	0.37124	0.3008	0.16934	1.11968	0.12773				78.423	-0.0005
932	0.116	0.0492	0.096	0.173704	0.13313	0.37028	0.30121	0.17037	1.12054	0.12896				79.2233	-0.0009
933	0.1143	0.0495	0.0956	0.173704	0.1336	0.36913	0.30163	0.17089	1.12082	0.12896				80.0236	0.0003
934	0.1138	0.0468	0.0955	0.170853	0.13423	0.36863	0.30052	0.1714	1.12073	0.12904				79.2233	-0.0027
935	0.1129	0.0495	0.0958	0.173579	0.13491	0.36837	0.30177	0.1714	1.12139	0.12873				79.2233	0.0027
936	0.1126	0.0491	0.0967	0.150998	0.13566	0.36837	0.29941	0.17024	1.12282	0.12826				79.2233	-0.0004
937	0.113	0.0458	0.0966	0.161066	0.13628	0.36883	0.29941	0.17024	1.12282	0.1285				79.2233	-0.0033
938	0.1144	0.0472	0.0957	0.194343	0.13683	0.3697	0.29941	0.17127	1.12387	0.12804				80.0236	0.0014
939	0.113	0.0485	0.0959	0.238522	0.13726	0.37052	0.3001	0.17243	1.1251	0.12687				79.2233	0.0013
940	0.1145	0.0484	0.0966	0.237296	0.13767	0.37129	0.29969	0.17436	1.12682	0.12734				79.2233	-0.0001
941	0.1139	0.0493	0.0962	0.237296	0.13811	0.372	0.30121	0.17436	1.12948	0.12788				79.2233	0.0009
942	0.1132	0.0502	0.0968	0.236006	0.13834	0.37299	0.30149	0.1741	1.13129	0.12811				79.2233	0.0009
943	0.1136	0.0512	0.0965	0.23921	0.13885	0.37419	0.30094	0.17372	1.13129	0.12881				79.2233	0.001
944	0.1149	0.0486	0.0967	0.226846	0.1399	0.37521	0.30094	0.17295	1.13215	0.1295				79.2233	-0.0026
945	0.1143	0.0484	0.0967	0.235009	0.14146	0.37622	0.3008	0.17295	1.13224	0.1295				80.0236	-0.0002
946	0.1145	0.0492	0.0976	0.247968	0.14255	0.37787	0.29775	0.17333	1.13081	0.1305				80.0236	0.0008
947	0.1152	0.0492	0.0966	0.250491	0.14362	0.37987	0.29483	0.17333	1.12948	0.13073				79.2233	0
948	0.1154	0.0484	0.0967	0.250582	0.14433	0.38202	0.29261	0.17346	1.13034	0.13166				79.2233	-0.0008
949	0.1141	0.0497	0.0968	0.266654	0.14608	0.38347	0.29344	0.17359	1.13024	0.13328				80.0236	0.0013
950	0.1148	0.0484	0.0975	0.266518	0.14842	0.38507	0.29206	0.17063	1.12958	0.13513				80.0236	-0.0013
951	0.1154	0.048	0.0978	0.263229	0.15179	0.38739	0.29053	0.16793	1.12958	0.13714				80.0236	-0.0004
952	0.1159	0.0494	0.0973	0.268616	0.1552	0.39067	0.2897	0.16818	1.13072	0.13867				79.2233	0.0014
953	0.1166	0.0485	0.0968	0.268122	0.15876	0.3943	0.28859	0.16664	1.13186	0.14014				80.0236	-0.0009
954	0.1147	0.0484	0.097	0.238133	0.16159	0.39818	0.28859	0.16651	1.13262	0.14161				80.0236	-0.0001
955	0.1149	0.0486	0.0969	0.212821	0.1636	0.4012	0.28873	0.16587	1.13338	0.143				79.2233	0.0002
956	0.1174	0.049	0.0982	0.192822	0.16462	0.4034	0.28873	0.16587	1.13281	0.14392				80.0236	0.0004
957	0.1163	0.0503	0.0979	0.192822	0.1652	0.40506	0.28748	0.16523	1.13376	0.14477				80.0236	0.0013
958	0.1165	0.0501	0.0985	0.216174	0.16568	0.40735	0.28692	0.16304	1.13538	0.145				80.0236	-0.0002
959	0.1156	0.049	0.0984	0.237151	0.16609	0.41018	0.28526	0.16214	1.137	0.14593				80.0236	-0.0011
960	0.1158	0.0509	0.0994	0.237076	0.16659	0.41374	0.28346	0.16021	1.13805	0.14562				80.0236	0.0019
961	0.1151	0.0515	0.0975	0.252782	0.16719	0.41768	0.28193	0.15892	1.139	0.14677				80.0236	0.0006
962	0.1156	0.0514	0.0979	0.234711	0.16823	0.42138	0.28235	0.15828	1.13938	0.1477				79.2233	-0.0001
963	0.1153	0.0514	0.0988	0.23726	0.17007	0.42267	0.2804	0.15673	1.13852	0.14855				80.0236	0
964	0.1143	0.0516	0.0972	0.231641	0.17274	0.42298	0.27749	0.1557	1.13985	0.1504				80.0236	0.0002
965	0.1158	0.0514	0.0984	0.251147	0.17613	0.4238	0.27735	0.1557	1.13995	0.15349				80.0236	-0.0002
966	0.1153	0.0505	0.0989	0.251678	0.17967	0.42473	0.27569	0.15609	1.13909	0.15704				80.0236	-0.0009
967	0.1146	0.0503	0.0984	0.251678	0.1834	0.42723	0.27319	0.15532	1.13957	0.15904				80.0236	-0.0002
968	0.1165	0.0519	0.0992	0.239219	0.1871	0.43159	0.27347	0.15442	1.14366	0.16027				80.0236	0.0016
969	0.1157	0.051	0.099	0.234631	0.19052	0.43565	0.27277	0.15287	1.14347	0.16097				79.2233	-0.0009
970	0.1153	0.0515	0.099	0.22705	0.19385	0.43876	0.27125	0.15081	1.14689	0.16267				80.0236	0.0005
971	0.1154	0.0519	0.0987	0.220769	0.19677	0.44131	0.26944	0.1503	1.14832	0.16459				80.8239	0.0004
972	0.1169	0.0535	0.0999	0.223022	0.19937	0.44352	0.26792	0.14837	1.14756	0.16799				80.0236	0.0016
973	0.117	0.0515	0.1008	0.233499	0.20163	0.44628	0.26597	0.14657	1.14756	0.171				80.0236	-0.002
974	0.1168	0.0519	0.0995	0.231914	0.20423	0.44841	0.26597	0.14451	1.14785	0.17316				78.423	0.0004
975	0.1154	0.0533	0.0999	0.241	0.20699	0.4502	0.26736	0.14412	1.14794	0.174				80.8239	0.0014
976	0.1161	0.0512	0.1001	0.241	0.20962	0.45132	0.26681	0.14412	1.14842	0.17469				80.8239	-0.0021
977	0.1171	0.0534	0.1001	0.244353	0.21173	0.4527	0.26736	0.14412	1.15032	0.17516				80.0236	0.0022
978	0.1164	0.0532	0.1006	0.241348	0.21392	0.45388	0.26736	0.14335	1.15298	0.17632				80.8239	-0.0002
979	0.1161	0.0528	0.0998	0.253716	0.21558	0.45508	0.26556	0.14374	1.15689	0.17801				80.0236	-0.0004
980	0.1163	0.0512	0.1001	0.245826	0.21692	0.45518	0.26431	0.14477	1.15822	0.17987				80.0236	-0.0016
981	0.1169	0.0513	0.1005	0.2552	0.21802	0.45518	0.26417	0.14477	1.15831	0.18125				80.0236	0.0001
982	0.1169	0.0494	0.1014	0.247504	0.21961	0.4555	0.2625	0.14477	1.15831	0.18125				80.0236	-0.0019
983	0.116	0.0501	0.103	0.257095	0.22093	0.45564	0.25973	0.14567	1.15784	0.18171				80.0236	0.0007
984	0.116	0.0485	0.1024	0.235885	0.22216	0.45579	0.25876	0.14412	1.15727	0.18249				82.4245	-0.0016
985	0.1156	0.0478	0.1015	0.230322	0.22312	0.4572	0.25793	0.14412	1.15651	0.18341				80.8239	-0.0007
986	0.1161	0.0486	0.1	0.216463	0.22409	0.45829	0.25654	0.14438	1.15651	0.18302				80.0236	0.0008
987	0.1169	0.047	0.1021	0.219344	0.22512	0.45918	0.25626	0.14464	1.15698	0.18434				80.0236	-0.0016
988	0.1165	0.0483	0.1038	0.210979	0.22645	0.45958	0.25584	0.14271	1.15698	0.18496				80.0236	0.0013
989	0.1163	0.0478	0.1032	0.219344	0.2283	0.45981	0.25418	0.14361	1.15755	0.18573				80.0236	-0.0005
990	0.1163	0.0459	0.1024	0.220406	0.23027	0.46112	0.25335	0.14155	1.15755	0.18642				79.2233	-0.0019
991	0.1172	0.0469	0.1026	0.225978	0.2323	0.46345	0.25238	0.14155	1.15917	0.18835				80.0236	0.001
992	0.1179	0.0469	0.1027	0.225598	0.234	0.46668	0.25085	0.14129	1.15974	0.1902				80.8239	0
993	0.1162	0.0467	0.1033	0.238665	0.23571	0.46919	0.25071	0.14129	1.15898	0.19212				80.0236	-0.0002
994	0.1167	0.046	0.1031	0.225598	0.23692	0.47094	0.25154	0.14039	1.15888	0.19282				80.8239	-0.0007
995	0.1176	0.0464	0.1028	0.227148	0.23843	0.47198	0.25113	0.1391	1.15907	0.19375				80.8239	0.0004
996	0.1175	0.0475	0.1029	0.230012	0.23969	0.47198	0.24988	0.1391	1.15907	0.19437				80.0236	0.0011
997	0.1183	0.0445	0.1034	0.242048	0.24119	0.47181	0.25182	0.14168	1.16126	0.19467				80.8239	-0.003
998	0.1178	0.0457	0.1037	0.258189	0.24234	0.46977	0.2546	0.14554	1.16497	0.19506				80.8239	0.0012
999	0.1179	0.0448	0.1031	0.261602	0.24365	0.46643	0.25723	0.14966	1.16811	0.19506				80.8239	-0.0009
1000	0.1198	0.0451	0.1036	0.261602	0.24476	0.46253	0.26195	0.15274	1.16973	0.19559				80.8239	0.0003
1001	0.1181	0.0464	0.104	0.255218	0.24606	0.45884	0.26403	0.1575	1.17173	0.19714				80.8239	0.0013
1002	0.119	0.0454	0.104	0.27239	0.24722	0.45539	0.26736	0.16291	1.17344	0.19845				80.8239	-0.001
1003	0.1182	0.0458	0.1054	0.249881	0.24828	0.45209	0.26958	0.16754	1.17734	0.20007				80.8239	0.0004
1004	0.1184	0.0459	0.1056	0.260055	0.24937	0.44865	0.27305	0.17153	1.18048	0.20007				80.0236	0.0001
1005	0.1188	0.0443	0.1067	0.267008	0.25028	0.44516	0.27749	0.17462	1.18534	0.19969				80.8239	-0.0016
1006	0.118	0.0416	0.1063	0.273464	0.25095	0.44145	0.28248	0.17796	1.18534	0.2				80.8239	-0.0027
1007	0.119	0.0394	0.1068	0.278371	0.25103	0.43816	0.28623	0.18118	1.18648	0.19953				80.0236	-0.0022
1008	0.1189	0.0376	0.107	0.289453	0.2511	0.43488	0.28928	0.1844	1.18848	0.19899				80.8239	-0.0018
1009	0.1195	0.0389	0.1082	0.281763	0.251	0.43182	0.29247	0.1871	1.18848	0.19914				80.8239	0.0013
1010	0.118	0.0386	0.1075	0.311644	0.25099	0.42886	0.29608	0.19006	1.19105	0.19892				80.8239	-0.0003
1011	0.1178	0.0378	0.108	0.303513	0.2509	0.42615	0.29788	0.19341	1.19409	0.19884				80.0236	-0.0008
1012	0.1182	0.0397	0.1093	0.273632	0.25087	0.42365	0.29983	0.19868	1.19657	0.19922				81.6242	0.0019
1013	0.1179	0.0431	0.1084	0.27566	0.25087	0.42128	0.30288	0.20229	1.19733	0.19922				80.8239	0.0034
1014	0.1192	0.04	0.1081	0.30554	0.25086	0.41883	0.30774	0.2055	1.19866	0.19961				81.6242	-0.0031
1015	0.1174	0.0404	0.1084	0.269302	0.25056	0.41633	0.31134	0.20653	1.20161	0.19976				80.8239	0.0004
1016	0.1177	0.042	0.1087	0.273816	0.25053	0.41343	0.31398	0.20885	1.20465	0.19892				80.8239	0.0016
1017	0.1189	0.044	0.1085	0.293567	0.25076	0.4106	0.31495	0.21206	1.20675	0.19806				80.8239	0.002
1018	0.1196	0.043	0.1085	0.302122	0.2511	0.40763	0.31675	0.21644	1.2076	0.19961				80.8239	-0.001
1019	0.119	0.0431	0.1072	0.302122	0.25254	0.40464	0.32133	0.21953	1.20836	0.19853				80.8239	0.0001
1020	0.1199	0.0462	0.1072	0.329916	0.25383	0.40166	0.32674	0.22236	1.2096	0.19861				80.8239	0.0031
1021	0.1191	0.0454	0.1091	0.326501	0.25539	0.39877	0.32993	0.22455	1.21246	0.19961				80.8239	-0.0008
1022	0.1184	0.0471	0.1094	0.303119	0.25685	0.39601	0.33229	0.22879	1.21503	0.20077				81.6242	0.0017
1023	0.1193	0.0487	0.1087	0.3217	0.25877	0.39335	0.33437	0.2324	1.21693	0.19976				80.8239	0.0016
1024	0.12	0.0486	0.1099	0.305621	0.26	0.39094	0.33659	0.236	1.21797	0.20092				82.4245	-0.0001
1025	0.1209	0.0463	0.1089	0.262194	0.26112	0.38842	0.34062	0.23883	1.21921	0.20138				82.4245	-0.0023
1026	0.12	0.0471	0.1095	0.308645	0.26219	0.38604	0.34478	0.24153	1.21997	0.202				82.4245	0.0008
1027	0.1201	0.045	0.1096	0.352071	0.26309	0.38323	0.34839	0.24462	1.2234	0.20269				81.6242	-0.0021
1028	0.1195	0.0455	0.1095	0.335609	0.2638	0.38096	0.34964	0.24681	1.22587	0.20416				81.6242	0.0005
1029	0.1188	0.0455	0.109	0.334652	0.26458	0.37827	0.35116	0.25093	1.22816	0.20532				81.6242	0
1030	0.1189	0.0457	0.1094	0.334652	0.26577	0.37601	0.3538	0.25363	1.22949	0.20586				82.4245	0.0002
1031	0.1187	0.0469	0.1082	0.308131	0.26673	0.37337	0.35685	0.2562	1.2313	0.20586				82.4245	0.0012
1032	0.1192	0.045	0.1089	0.302197	0.26713	0.37114	0.35976	0.25878	1.23387	0.20586				82.4245	-0.0019
1033	0.1207	0.0435	0.11	0.277914	0.26713	0.36903	0.36351	0.26186	1.23682	0.20586				82.4245	-0.0015
1034	0.1202	0.0454	0.1098	0.255611	0.26681	0.36671	0.36698	0.26457	1.239	0.20608				82.4245	0.0019
1035	0.1201	0.0429	0.1101	0.264146	0.26625	0.36466	0.37031	0.2647	1.24005	0.20593				83.2248	-0.0025
1036	0.1209	0.0443	0.1089	0.243906	0.26561	0.36225	0.371	0.26663	1.24024	0.20608				82.4245	0.0014
1037	0.1215	0.0438	0.1092	0.222366	0.26491	0.3603	0.37142	0.26856	1.24081	0.20663				82.4245	-0.0005
1038	0.1223	0.0444	0.1105	0.227426	0.26397	0.35803	0.37253	0.2728	1.24072	0.20663				82.4245	0.0006
1039	0.1224	0.0443	0.1105	0.222594	0.26282	0.35596	0.37503	0.27782	1.24195	0.20608				82.4245	-0.0001
1040	0.1219	0.0445	0.1099	0.194758	0.26176	0.35396	0.37836	0.28194	1.24348	0.205				83.2248	0.0002
1041	0.1213	0.0452	0.1115	0.195556	0.26102	0.352	0.37919	0.28361	1.24376	0.204				82.4245	0.0007
1042	0.1218	0.0453	0.1117	0.204855	0.26014	0.34997	0.38182	0.28528	1.24566	0.20339				82.4245	0.0001
1043	0.1231	0.047	0.1114	0.204855	0.25948	0.34795	0.38446	0.28696	1.24652	0.20254				83.2248	0.0017
1044	0.124	0.0462	0.1106	0.24036	0.25878	0.34589	0.38765	0.28863	1.24842	0.20223				83.2248	-0.0008
1045	0.1229	0.0466	0.1104	0.270252	0.25819	0.34404	0.38862	0.29172	1.24861	0.202				83.2248	0.0004
1046	0.1224	0.0475	0.1125	0.267133	0.25749	0.34223	0.39181	0.29481	1.24842	0.20246				83.2248	0.0009
1047	0.123	0.0473	0.1116	0.256935	0.25691	0.34075	0.39348	0.29777	1.24852	0.20146				83.2248	-0.0002
1048	0.1238	0.0466	0.113	0.254807	0.25666	0.33916	0.39306	0.30098	1.24966	0.20208				83.2248	-0.0007
1049	0.1234	0.0456	0.113	0.262018	0.25646	0.33747	0.39598	0.30369	1.24947	0.20131				81.6242	-0.001
1050	0.1239	0.0471	0.1115	0.263937	0.25632	0.33567	0.39917	0.30587	1.25042	0.20092				82.4245	0.0015
1051	0.1222	0.0495	0.1117	0.302363	0.25621	0.33418	0.4018	0.30832	1.25042	0.20045				82.4245	0.0024
1052	0.1218	0.0483	0.111	0.328979	0.25609	0.33262	0.40153	0.31025	1.25023	0.20045				82.4245	-0.0012
1053	0.1226	0.0502	0.1119	0.342767	0.25587	0.33124	0.40208	0.31244	1.25023	0.20015				82.4245	0.0019
1054	0.1221	0.0485	0.1115	0.316615	0.25565	0.32961	0.4025	0.31411	1.25137	0.20007				81.6242	-0.0017
1055	0.1219	0.0488	0.1118	0.33187	0.25524	0.32832	0.4025	0.3154	1.25271	0.19922				82.4245	0.0003
1056	0.1237	0.0472	0.1122	0.351103	0.25474	0.32694	0.40472	0.31668	1.2547	0.19814				82.4245	-0.0016
1057	0.1214	0.0482	0.1121	0.351103	0.25408	0.32539	0.40846	0.31835	1.25547	0.19775				82.4245	0.001
1058	0.1208	0.0508	0.1135	0.321441	0.25361	0.32403	0.40999	0.31964	1.25623	0.19691				82.4245	0.0026
1059	0.1211	0.0558	0.1119	0.312087	0.25318	0.3227	0.41304	0.3199	1.25708	0.19691				82.4245	0.005
1060	0.1235	0.0545	0.1131	0.271539	0.25229	0.32178	0.41304	0.32054	1.25775	0.19775				81.6242	-0.0013
1061	0.1225	0.0564	0.1116	0.274495	0.25148	0.32054	0.41568	0.32286	1.25784	0.19745				81.6242	0.0019
1062	0.1221	0.0591	0.1122	0.233519	0.25036	0.31941	0.41485	0.3244	1.25794	0.19683				81.6242	0.0027
1063	0.1239	0.0587	0.1132	0.271124	0.24976	0.31836	0.41554	0.32646	1.25784	0.19667				81.6242	-0.0004
1064	0.123	0.0584	0.1141	0.304866	0.24909	0.3178	0.41429	0.32916	1.25975	0.19514				81.6242	-0.0003
1065	0.1236	0.0589	0.1123	0.304866	0.24866	0.31726	0.41554	0.32878	1.25975	0.19498				82.4245	0.0005
1066	0.1243	0.0596	0.1133	0.248046	0.24828	0.31669	0.41762	0.33097	1.26089	0.19537				81.6242	0.0007
1067	0.1232	0.0577	0.1135	0.222362	0.24776	0.31599	0.4204	0.3329	1.26118	0.19498				82.4245	-0.0019
1068	0.1252	0.0561	0.1134	0.224078	0.24724	0.31543	0.42345	0.33367	1.26317	0.19567				81.6242	-0.0016
1069	0.1255	0.0573	0.1131	0.197138	0.24666	0.31486	0.42345	0.33457	1.26327	0.19567				82.4245	0.0012
1070	0.1236	0.0576	0.1131	0.232418	0.24622	0.3142	0.42386	0.33495	1.26422	0.19483				81.6242	0.0003
1071	0.1252	0.0569	0.1132	0.258694	0.24596	0.3142	0.42386	0.33444	1.26422	0.19444				81.6242	-0.0007
1072	0.1258	0.0574	0.1142	0.258694	0.24581	0.31425	0.42206	0.33354	1.26308	0.19359				81.6242	0.0005
1073	0.1239	0.0584	0.1135	0.207835	0.24573	0.31659	0.4197	0.32929	1.26137	0.19298				82.4245	0.001
1074	0.1246	0.0572	0.1126	0.15106	0.24566	0.32107	0.41651	0.32427	1.25965	0.1932				82.4245	-0.0012
1075	0.1237	0.0571	0.1138	0.11542	0.24547	0.32682	0.4111	0.31887	1.25784	0.19344				82.4245	-0.0001
1076	0.1249	0.0597	0.1133	0.11542	0.24519	0.33227	0.40708	0.31591	1.25642	0.19259				82.4245	0.0026
1077	0.1252	0.0568	0.1131	0.138786	0.24493	0.33751	0.4025	0.31231	1.25337	0.1919				82.4245	-0.0029
1078	0.1254	0.0566	0.1134	0.207362	0.24486	0.34278	0.39667	0.30973	1.25147	0.19136				82.4245	-0.0002
1079	0.1251	0.0571	0.1145	0.207362	0.24469	0.34799	0.3914	0.30549	1.24909	0.19097				82.4245	0.0005
1080	0.1249	0.0554	0.1144	0.212475	0.24478	0.35291	0.38793	0.30021	1.24823	0.19097				82.4245	-0.0017
1081	0.1248	0.0539	0.1152	0.155717	0.24501	0.35739	0.38446	0.29455	1.24633	0.19174				82.4245	-0.0015
1082	0.1251	0.0566	0.1144	0.201309	0.24552	0.36184	0.38141	0.29056	1.245	0.19313				82.4245	0.0027
1083	0.1258	0.0563	0.1149	0.188229	0.24644	0.3663	0.37863	0.28837	1.245	0.19398				82.4245	-0.0003
1084	0.1248	0.0534	0.1151	0.188229	0.24746	0.37054	0.37628	0.28567	1.24367	0.19429				82.4245	-0.0029
1085	0.1257	0.0573	0.1149	0.181454	0.24865	0.37464	0.37197	0.28413	1.24291	0.19475				83.2248	0.0039
1086	0.1266	0.0585	0.1148	0.179577	0.24963	0.37829	0.36767	0.28052	1.24329	0.19545				82.4245	0.0012
1087	0.1256	0.0569	0.1156	0.16823	0.25074	0.382	0.36309	0.27679	1.24233	0.19606				82.4245	-0.0016
1088	0.1268	0.0581	0.1157	0.128195	0.25172	0.38526	0.35935	0.27293	1.23986	0.19567				82.4245	0.0012
1089	0.1267	0.0573	0.1159	0.146546	0.25241	0.38885	0.35616	0.2701	1.23862	0.19676				82.4245	-0.0008
1090	0.1273	0.059	0.1155	0.179917	0.25298	0.39232	0.35227	0.26804	1.23967	0.1973				82.4245	0.0017
1091	0.1268	0.0587	0.1156	0.163843	0.25342	0.39605	0.34936	0.26611	1.23729	0.19698				82.4245	-0.0003
1092	0.1276	0.0564	0.116	0.163843	0.254	0.39943	0.34547	0.26392	1.2371	0.19606				83.2248	-0.0023
1093	0.1269	0.0577	0.1158	0.199958	0.2545	0.40292	0.34325	0.25916	1.23682	0.19637				81.6242	0.0013
1094	0.1265	0.0567	0.116	0.172668	0.25513	0.40614	0.3402	0.25736	1.23624	0.19537				82.4245	-0.001
1095	0.1253	0.0564	0.1168	0.147682	0.25582	0.40951	0.33798	0.25543	1.23567	0.19537				82.4245	-0.0003
1096	0.1268	0.0549	0.1153	0.163634	0.25657	0.41268	0.33507	0.25247	1.23434	0.19529				82.4245	-0.0015
1097	0.1275	0.0574	0.116	0.163634	0.25706	0.41613	0.33188	0.25183	1.23225	0.19529				83.2248	0.0025
1098	0.1275	0.0552	0.1181	0.189331	0.2576	0.41968	0.32952	0.2508	1.2293	0.19606				82.4245	-0.0022
1099	0.126	0.0538	0.117	0.189331	0.25804	0.42299	0.32674	0.24771	1.22806	0.19691				84.0251	-0.0014
1100	0.1254	0.0562	0.1174	0.19945	0.2586	0.42604	0.32466	0.24501	1.22806	0.19698				82.4245	0.0024
1101	0.1261	0.058	0.1175	0.194532	0.25891	0.42894	0.32147	0.24166	1.22873	0.19706				82.4245	0.0018
1102	0.1273	0.0579	0.1171	0.153452	0.25898	0.43208	0.31939	0.23909	1.22768	0.19775				81.6242	-0.0001
1103	0.1258	0.0584	0.1166	0.144085	0.25898	0.43519	0.31467	0.23587	1.22939	0.19799				82.4245	0.0005
1104	0.1253	0.0563	0.1161	0.153784	0.25868	0.43812	0.31148	0.23355	1.2293	0.19799				81.6242	-0.0021
1105	0.1259	0.0561	0.1168	0.146999	0.25821	0.4411	0.30898	0.23085	1.22816	0.19737				82.4245	-0.0002
1106	0.1274	0.0578	0.1158	0.155531	0.25722	0.44412	0.30774	0.22944	1.2272	0.19768				82.4245	0.0017
1107	0.1266	0.0563	0.1164	0.169601	0.25553	0.44715	0.30552	0.22802	1.2273	0.19714				83.2248	-0.0015
1108	0.1252	0.0575	0.1166	0.200323	0.25393	0.44961	0.30371	0.22532	1.22625	0.19614				81.6242	0.0012
1109	0.1252	0.0591	0.1157	0.183302	0.25287	0.4519	0.30219	0.22377	1.22654	0.19483				83.2248	0.0016
1110	0.1257	0.0586	0.1153	0.210793	0.25236	0.45414	0.30066	0.22236	1.22654	0.19429				82.4245	-0.0005
1111	0.126	0.0583	0.1163	0.260369	0.25197	0.45631	0.29802	0.22184	1.22654	0.19329				82.4245	-0.0003
1112	0.1257	0.0595	0.1147	0.29187	0.25167	0.45795	0.2965	0.2203	1.22787	0.19329				82.4245	0.0012
1113	0.1264	0.0592	0.1163	0.240511	0.25159	0.45912	0.29469	0.21927	1.22787	0.1929				82.4245	-0.0003
1114	0.1267	0.0576	0.1151	0.245245	0.25118	0.46047	0.29469	0.21721	1.22768	0.19329				81.6242	-0.0016
1115	0.126	0.058	0.1167	0.223238	0.25048	0.46209	0.29469	0.21683	1.22578	0.19344				82.4245	0.0004
1116	0.1265	0.0608	0.1172	0.192625	0.24973	0.46391	0.29386	0.2149	1.22559	0.19259				83.2248	0.0028
1117	0.1265	0.0606	0.1173	0.192625	0.24902	0.46603	0.29122	0.2149	1.22426	0.19159				82.4245	-0.0002
1118	0.1269	0.0612	0.1178	0.233115	0.24822	0.46827	0.28984	0.21515	1.2254	0.19151				82.4245	0.0006
1119	0.1278	0.0629	0.1177	0.233115	0.24696	0.47096	0.28651	0.21348	1.2254	0.19051				82.4245	0.0017
1120	0.1253	0.0618	0.1176	0.215652	0.24543	0.4735	0.28457	0.21039	1.2272	0.19012				82.4245	-0.0011
1121	0.1266	0.0617	0.1177	0.179038	0.24425	0.4762	0.28235	0.20846	1.22863	0.18935				82.4245	-0.0001
1122	0.1263	0.0639	0.1178	0.131612	0.24322	0.47868	0.28096	0.20434	1.22863	0.18889				83.2248	0.0022
1123	0.1275	0.065	0.1182	0.131612	0.24221	0.4813	0.27693	0.20241	1.22863	0.18812				83.2248	0.0011
1124	0.1279	0.0645	0.118	0.163793	0.24026	0.48373	0.27333	0.19997	1.22835	0.18742				83.2248	-0.0005
1125	0.1277	0.0643	0.1183	0.163793	0.23729	0.48629	0.27305	0.19791	1.22768	0.18649				81.6242	-0.0002
1126	0.1261	0.0649	0.1183	0.14484	0.23348	0.48851	0.27111	0.19624	1.22692	0.18442				82.4245	0.0006
1127	0.1273	0.0652	0.1198	0.143127	0.22899	0.49097	0.27027	0.19508	1.22663	0.18118				82.4245	0.0003
1128	0.1269	0.0662	0.1197	0.121264	0.22408	0.49333	0.26903	0.19508	1.22797	0.17794				83.2248	0.001
1129	0.1277	0.0646	0.1201	0.119624	0.21901	0.49584	0.26611	0.19276	1.2274	0.17516				82.4245	-0.0016
1130	0.1273	0.064	0.1213	0.148337	0.21398	0.49838	0.26292	0.19032	1.22825	0.173				82.4245	-0.0006
1131	0.1279	0.0639	0.1204	0.187065	0.20872	0.50087	0.26042	0.18865	1.2292	0.16953				82.4245	-0.0001
1132	0.1286	0.0643	0.1216	0.187065	0.2038	0.50349	0.25779	0.18942	1.23111	0.16591				83.2248	0.0004
1133	0.127	0.0651	0.1204	0.156885	0.19867	0.50588	0.25695	0.18787	1.23111	0.16259				82.4245	0.0008
1134	0.1286	0.0641	0.1222	0.121893	0.194	0.50846	0.25446	0.18684	1.23253	0.16073				82.4245	-0.001
1135	0.1282	0.0644	0.1214	0.059118	0.18885	0.51127	0.25252	0.1853	1.23387	0.15889				83.2248	0.0003
1136	0.1282	0.0628	0.1224	0.059118	0.184	0.51433	0.25113	0.18195	1.23425	0.1561				83.2248	-0.0016
1137	0.1301	0.0644	0.1241	0.070852	0.17941	0.51739	0.24877	0.17809	1.23425	0.15349				84.0251	0.0016
1138	0.1299	0.0633	0.1226	0.094701	0.17539	0.52032	0.24364	0.17565	1.23301	0.15032				82.4245	-0.0011
1139	0.131	0.0633	0.1244	0.131054	0.17167	0.52337	0.24225	0.17423	1.23301	0.14832				83.2248	0
1140	0.1302	0.0629	0.1254	0.154826	0.16825	0.52648	0.23906	0.17192	1.23368	0.14593				83.2248	-0.0004
1141	0.1303	0.0631	0.126	0.189223	0.16492	0.52955	0.23628	0.1696	1.23349	0.14523				83.2248	0.0002
1142	0.1291	0.0658	0.1262	0.189223	0.16159	0.53246	0.23476	0.16716	1.23567	0.14315				83.2248	0.0027
1143	0.1296	0.0626	0.1256	0.15006	0.15803	0.53488	0.23184	0.1669	1.23701	0.14061				84.0251	-0.0032
1144	0.1293	0.0634	0.1254	0.118652	0.15388	0.53741	0.23004	0.16394	1.23729	0.13767				83.2248	0.0008
1145	0.1292	0.0637	0.1282	0.091277	0.14973	0.53986	0.2281	0.16085	1.23805	0.13475				83.2248	0.0003
1146	0.1311	0.0644	0.1267	0.091277	0.14539	0.54244	0.22726	0.15725	1.23805	0.13235				82.4245	0.0007
1147	0.1291	0.0656	0.1274	0.112029	0.14155	0.54501	0.22643	0.15673	1.23891	0.13012				83.2248	0.0012
1148	0.1296	0.063	0.1262	0.112029	0.13756	0.54761	0.22477	0.1548	1.23958	0.12881				83.2248	-0.0026
1149	0.1301	0.0634	0.1277	0.093079	0.13376	0.5503	0.22338	0.15223	1.24138	0.12572				83.2248	0.0004
1150	0.1287	0.0625	0.1272	0.078517	0.12965	0.55293	0.22019	0.1503	1.24329	0.12279				83.2248	-0.0009
1151	0.1292	0.0642	0.1279	0.034704	0.12567	0.55529	0.21561	0.14914	1.24519	0.11994				83.2248	0.0017
1152	0.1285	0.0639	0.1284	0.028658	0.12146	0.55773	0.21159	0.14772	1.24624	0.11862				83.2248	-0.0003
1153	0.1286	0.0629	0.1292	0.034704	0.11782	0.55972	0.20992	0.14695	1.24766	0.11693				83.2248	-0.001
1154	0.1289	0.0634	0.1293	0.040609	0.1144	0.56206	0.20881	0.14605	1.24966	0.115				82.4245	0.0005
1155	0.1289	0.0626	0.1293	0.064136	0.11158	0.56442	0.20895	0.14541	1.25014	0.11361				84.0251	-0.0008
1156	0.1288	0.0628	0.1304	0.094555	0.10899	0.56658	0.20826	0.14451	1.25166	0.1113				84.0251	0.0002
1157	0.1276	0.0634	0.1318	0.129451	0.10705	0.56796	0.20826	0.14464	1.25166	0.11053				84.0251	0.0006
1158	0.1282	0.0644	0.1308	0.133242	0.10539	0.568	0.2077	0.14515	1.25147	0.10976				83.2248	0.001
1159	0.1285	0.0637	0.1315	0.153524	0.10371	0.568	0.20895	0.14541	1.25147	0.10914				83.2248	-0.0007
1160	0.1285	0.063	0.1307	0.180957	0.10199	0.56734	0.20839	0.14554	1.25195	0.10821				83.2248	-0.0007
1161	0.1287	0.0647	0.1326	0.205814	0.10052	0.56642	0.2095	0.14734	1.25442	0.10644				84.0251	0.0017
1162	0.1287	0.0645	0.1332	0.210769	0.09939	0.56561	0.21048	0.14734	1.25651	0.10505				83.2248	-0.0002
1163	0.127	0.0631	0.1328	0.210769	0.0984	0.56484	0.2127	0.14798	1.2588	0.10389				84.0251	-0.0014
1164	0.1278	0.064	0.1325	0.210769	0.09732	0.56422	0.21339	0.14991	1.26003	0.10373				83.2248	0.0009
1165	0.1271	0.0644	0.1338	0.201859	0.09627	0.56357	0.21519	0.15159	1.26098	0.10305				83.2248	0.0004
1166	0.1277	0.0664	0.1348	0.198706	0.09501	0.56305	0.21519	0.15339	1.26317	0.10243				83.2248	0.002
1167	0.1281	0.0695	0.1334	0.197492	0.09385	0.56232	0.21783	0.15454	1.26336	0.10197				84.0251	0.0031
1168	0.1284	0.0705	0.1347	0.197492	0.09316	0.56159	0.21963	0.15454	1.26384	0.10219				84.0251	0.001
1169	0.1296	0.0681	0.1346	0.170542	0.09316	0.5609	0.22088	0.15532	1.2665	0.10166				83.2248	-0.0024
1170	0.127	0.0653	0.1356	0.159738	0.09346	0.5601	0.22213	0.15622	1.26955	0.10197				84.0251	-0.0028
1171	0.1277	0.0669	0.1349	0.151218	0.0941	0.55924	0.22366	0.15763	1.27212	0.10197				84.0251	0.0016
1172	0.1272	0.0814	0.1342	0.151218	0.09463	0.5583	0.22504	0.16149	1.27259	0.10212				84.0251	0.0145
1173	0.1278	0.1034	0.1351	0.162373	0.09466	0.55732	0.22601	0.16394	1.27355	0.10235				83.2248	0.022
1174	0.129	0.1142	0.1352	0.163747	0.09463	0.55636	0.2274	0.16716	1.27497	0.10135				83.2248	0.0108
1175	0.1283	0.1056	0.1355	0.169935	0.09445	0.5553	0.22865	0.1678	1.27697	0.09972				83.2248	-0.0086
1176	0.1281	0.0922	0.1367	0.176603	0.09445	0.5545	0.22865	0.16857	1.27868	0.09981				83.2248	-0.0134
1177	0.1275	0.0891	0.1368	0.171751	0.09445	0.55385	0.22907	0.16883	1.2804	0.10065				84.0251	-0.0031
1178	0.1274	0.0735	0.1383	0.16804	0.09503	0.55338	0.22976	0.16921	1.27983	0.09972				83.2248	-0.0156
1179	0.1261	0.0894	0.1387	0.132046	0.09625	0.55276	0.22976	0.16999	1.28106	0.10104				84.0251	0.0159
1180	0.1262	0.0872	0.1384	0.091393	0.09802	0.55236	0.23059	0.1714	1.28068	0.10251				83.2248	-0.0022
1181	0.1263	0.0826	0.1388	0.064083	0.09988	0.55219	0.23254	0.17217	1.28258	0.10397				84.0251	-0.0046
1182	0.1255	0.0697	0.1392	0.05147	0.10226	0.55205	0.23434	0.1732	1.28449	0.1049				84.8254	-0.0129
1183	0.1269	0.0635	0.1393	0.05147	0.10447	0.55198	0.23434	0.17385	1.28715	0.10605				84.0251	-0.0062
1184	0.1258	0.0666	0.1398	0.061216	0.10629	0.55195	0.23378	0.17462	1.28772	0.10667				83.2248	0.0031
1185	0.1258	0.0682	0.1403	0.07713	0.10726	0.55183	0.23545	0.17591	1.28991	0.10721				83.2248	0.0016
1186	0.1256	0.0691	0.1403	0.101823	0.10749	0.5517	0.23614	0.17719	1.29067	0.10721				84.0251	0.0009
1187	0.1263	0.0677	0.1399	0.152769	0.10749	0.55164	0.23462	0.17784	1.29077	0.10806				84.0251	-0.0014
1188	0.1279	0.0621	0.1404	0.185459	0.10719	0.55145	0.23767	0.17874	1.29134	0.10898				83.2248	-0.0056
1189	0.1276	0.0645	0.1408	0.197527	0.10719	0.55131	0.24017	0.17784	1.29162	0.10914				84.0251	0.0024
1190	0.1261	0.0706	0.141	0.208878	0.10769	0.55116	0.241	0.17822	1.29334	0.10906				84.0251	0.0061
1191	0.1269	0.0674	0.141	0.207303	0.11002	0.551	0.24031	0.18028	1.29553	0.10945				84.0251	-0.0032
1192	0.1278	0.0685	0.141	0.189371	0.1138	0.55086	0.24086	0.18337	1.29581	0.11021				84.0251	0.0011
1193	0.1278	0.0659	0.1411	0.17765	0.11782	0.55067	0.23961	0.18478	1.29591	0.1113				84.0251	-0.0026
1194	0.1279	0.0683	0.1409	0.166895	0.12127	0.55059	0.24072	0.18478	1.29752	0.11368				84.0251	0.0024
1195	0.1281	0.0693	0.1426	0.162683	0.12452	0.55055	0.23975	0.18363	1.29752	0.116				84.0251	0.001
1196	0.129	0.0748	0.1421	0.15629	0.1277	0.55018	0.24128	0.18221	1.29857	0.11816				84.8254	0.0055
1197	0.1304	0.0884	0.1435	0.15629	0.13108	0.54985	0.24308	0.18157	1.30057	0.1194				84.0251	0.0136
1198	0.1304	0.0771	0.1449	0.162173	0.13453	0.54972	0.24308	0.18067	1.30247	0.12009				84.8254	-0.0113
1199	0.1296	0.0677	0.1437	0.177841	0.13805	0.54973	0.24294	0.1808	1.30428	0.12133				84.8254	-0.0094
1200	0.1303	0.0678	0.1432	0.206025	0.14128	0.54965	0.24419	0.1817	1.30495	0.12287				84.8254	0.0001
1201	0.1317	0.0665	0.1438	0.239913	0.1444	0.54974	0.24391	0.18183	1.30552	0.12518				84.8254	-0.0013
1202	0.1323	0.063	0.1431	0.269508	0.14721	0.54977	0.24461	0.18221	1.30552	0.12718				84.8254	-0.0035
1203	0.1307	0.0733	0.1437	0.307122	0.14987	0.54978	0.24502	0.18376	1.30409	0.12873				84.0251	0.0103
1204	0.1308	0.0668	0.1443	0.323547	0.1524	0.54987	0.24613	0.1862	1.30361	0.1295				83.2248	-0.0065
1205	0.1313	0.061	0.1447	0.323547	0.15492	0.54996	0.24502	0.18749	1.30342	0.13019				84.0251	-0.0058
1206	0.1326	0.0689	0.1445	0.332364	0.15742	0.54987	0.24502	0.1907	1.30342	0.13142				84.0251	0.0079
1207	0.1344	0.0746	0.1443	0.314922	0.15962	0.54987	0.24599	0.19122	1.30561	0.13228				84.8254	0.0057
1208	0.1344	0.0725	0.1466	0.314922	0.16149	0.54979	0.24586	0.19019	1.30713	0.13297				84.8254	-0.0021
1209	0.1335	0.0684	0.1468	0.325845	0.16314	0.54967	0.24613	0.19083	1.30913	0.13405				84.0251	-0.0041
1210	0.1337	0.0695	0.1472	0.339278	0.1647	0.54951	0.24544	0.19135	1.31008	0.13498				84.0251	0.0011
1211	0.1339	0.0693	0.1472	0.330186	0.16626	0.54936	0.24905	0.19135	1.31246	0.13575				84.0251	-0.0002
1212	0.135	0.0688	0.1465	0.330186	0.16763	0.54927	0.24863	0.19173	1.31551	0.13621				84.8254	-0.0005
1213	0.134	0.0658	0.1481	0.298806	0.16876	0.54921	0.24946	0.19173	1.31646	0.13691				84.8254	-0.003
1214	0.1354	0.0712	0.1482	0.269141	0.16934	0.54916	0.24641	0.19225	1.31989	0.13798				84.8254	0.0054
1215	0.1353	0.0714	0.1475	0.256535	0.16977	0.54911	0.24919	0.19135	1.31989	0.13914				84.8254	0.0002
1216	0.1349	0.0706	0.148	0.256535	0.17033	0.54915	0.24849	0.1916	1.31884	0.1403				84.8254	-0.0008
1217	0.1357	0.0711	0.1487	0.269487	0.17103	0.54911	0.24905	0.19212	1.3195	0.1413				85.6257	0.0005
1218	0.1361	0.067	0.1482	0.304983	0.17182	0.54915	0.25085	0.19392	1.31846	0.14184				84.8254	-0.0041
1219	0.1373	0.0658	0.1488	0.304983	0.17283	0.54919	0.25154	0.19456	1.31874	0.14254				84.8254	-0.0012
1220	0.137	0.0691	0.1511	0.285351	0.17386	0.54937	0.25085	0.19456	1.3195	0.14292				84.8254	0.0033
1221	0.137	0.0668	0.1503	0.232754	0.1751	0.54974	0.25057	0.19508	1.32179	0.14338				85.6257	-0.0023
1222	0.1376	0.0666	0.1499	0.158517	0.17624	0.55028	0.25016	0.19547	1.32255	0.1443				84.0251	-0.0002
1223	0.1382	0.0658	0.1512	0.13448	0.17746	0.55072	0.25002	0.19559	1.32255	0.14493				84.8254	-0.0008
1224	0.1367	0.0679	0.1528	0.125954	0.17873	0.551	0.24919	0.19559	1.3216	0.14616				84.0251	0.0021
1225	0.1379	0.069	0.1521	0.11518	0.17977	0.55117	0.24877	0.19675	1.32331	0.14616				84.0251	0.0011
1226	0.1387	0.0686	0.153	0.11518	0.18084	0.55132	0.24877	0.19752	1.32407	0.14647				84.0251	-0.0004
1227	0.1383	0.0657	0.153	0.144421	0.18147	0.55144	0.24794	0.19637	1.32284	0.14716				84.0251	-0.0029
1228	0.1405	0.0667	0.153	0.149458	0.18217	0.55157	0.2471	0.19752	1.3255	0.14655				84.8254	0.001
1229	0.1383	0.0683	0.1531	0.145003	0.18271	0.55178	0.24641	0.1983	1.32721	0.14655				84.8254	0.0016
1230	0.1388	0.0672	0.154	0.145003	0.18306	0.55201	0.24655	0.1983	1.32636	0.14716				84.8254	-0.0011
1231	0.139	0.0683	0.1542	0.126631	0.18328	0.55201	0.24655	0.19855	1.32598	0.14793				84.8254	0.0011
1232	0.1381	0.0678	0.154	0.11787	0.18337	0.55214	0.24766	0.19855	1.32683	0.14863				84.0251	-0.0005
1233	0.1382	0.0677	0.1558	0.110851	0.18348	0.55217	0.24905	0.19842	1.3274	0.14863				85.6257	-0.0001
1234	0.138	0.0683	0.1549	0.117384	0.18338	0.55226	0.24946	0.19907	1.32693	0.14909				84.8254	0.0006
1235	0.1365	0.0696	0.1542	0.124403	0.18352	0.55222	0.24946	0.19842	1.32835	0.1494				84.8254	0.0013
1236	0.1376	0.0684	0.1543	0.117384	0.18373	0.55222	0.25113	0.19868	1.3294	0.14932				85.6257	-0.0012
1237	0.1373	0.0691	0.1555	0.12159	0.18418	0.55234	0.25141	0.19855	1.3294	0.14986				84.8254	0.0007
1238	0.1373	0.0701	0.1553	0.119924	0.18482	0.55262	0.25113	0.201	1.3294	0.15094				85.6257	0.001
1239	0.1383	0.0705	0.1559	0.111305	0.18576	0.55285	0.25057	0.19958	1.33016	0.15225				85.6257	0.0004
1240	0.1364	0.0686	0.1559	0.10296	0.18655	0.55307	0.25265	0.20087	1.33064	0.15218				85.6257	-0.0019
1241	0.1381	0.0697	0.1549	0.10296	0.18751	0.55309	0.25265	0.2028	1.33121	0.15279				85.6257	0.0011
1242	0.1385	0.0671	0.1557	0.10296	0.18814	0.55327	0.25099	0.2046	1.33197	0.1531				85.6257	-0.0026
1243	0.137	0.0667	0.1551	0.10018	0.18903	0.55344	0.25127	0.20241	1.33321	0.15248				84.8254	-0.0004
1244	0.1382	0.0687	0.1569	0.09966	0.18995	0.55375	0.25404	0.20293	1.33425	0.15202				85.6257	0.002
1245	0.1371	0.0698	0.1567	0.101027	0.19319	0.55383	0.25473	0.20293	1.33511	0.15263				85.6257	0.0011
1246	0.1364	0.0708	0.1579	0.108672	0.19832	0.554	0.25446	0.2019	1.33559	0.15518				85.6257	0.001
1247	0.138	0.0717	0.1576	0.103216	0.20494	0.55405	0.25446	0.20074	1.33682	0.15889				85.6257	0.0009
1248	0.1364	0.069	0.1581	0.114034	0.21022	0.55419	0.25432	0.20113	1.33787	0.16359				85.6257	-0.0027
1249	0.1359	0.071	0.1581	0.121613	0.21459	0.55437	0.25321	0.20138	1.33854	0.16544				84.8254	0.002
1250	0.1365	0.0712	0.1586	0.121165	0.21813	0.55441	0.25321	0.2019	1.33892	0.16698				85.6257	0.0002
1251	0.1359	0.0731	0.1595	0.124075	0.22164	0.55424	0.25168	0.20229	1.33892	0.16875				85.6257	0.0019
1252	0.1365	0.0725	0.1604	0.141582	0.2249	0.55427	0.25279	0.20344	1.33968	0.17046				85.6257	-0.0006
1253	0.1386	0.0743	0.1608	0.140962	0.2281	0.55415	0.25515	0.20383	1.33939	0.17192				85.6257	0.0018
1254	0.1372	0.0718	0.1601	0.151708	0.23112	0.55415	0.25862	0.20473	1.33863	0.17416				84.8254	-0.0025
1255	0.1362	0.074	0.1605	0.164853	0.23408	0.55407	0.25571	0.2064	1.33863	0.17678				84.8254	0.0022
1256	0.1377	0.0731	0.1628	0.185706	0.23695	0.55395	0.2582	0.2073	1.34006	0.17924				84.8254	-0.0009
1257	0.1367	0.0736	0.1605	0.21269	0.23995	0.55381	0.25806	0.2073	1.33996	0.18033				85.6257	0.0005
1258	0.1362	0.0743	0.16	0.21269	0.24264	0.55381	0.25515	0.20769	1.34253	0.18179				85.6257	0.0007
1259	0.1366	0.0719	0.1613	0.210277	0.24511	0.5538	0.25418	0.20615	1.34396	0.18318				85.6257	-0.0024
1260	0.1365	0.0752	0.1604	0.18311	0.2473	0.5538	0.25432	0.20563	1.3452	0.18496				84.8254	0.0033
1261	0.1373	0.0743	0.1618	0.145713	0.24937	0.55405	0.25404	0.20486	1.34681	0.18618				85.6257	-0.0009
1262	0.1344	0.0763	0.1619	0.126157	0.25131	0.55439	0.25404	0.20602	1.34681	0.18789				84.8254	0.002
1263	0.1354	0.0738	0.1626	0.120332	0.25296	0.55509	0.25418	0.20512	1.34662	0.18904				85.6257	-0.0025
1264	0.1348	0.074	0.1641	0.113653	0.25461	0.5561	0.25335	0.20499	1.3451	0.19082				84.8254	0.0002
1265	0.1376	0.074	0.1641	0.113322	0.25625	0.55792	0.25279	0.20422	1.34434	0.19205				85.6257	0
1266	0.1353	0.076	0.1645	0.107726	0.25849	0.56046	0.24863	0.20293	1.34358	0.19429				85.6257	0.002
1267	0.1357	0.0762	0.1653	0.095408	0.26108	0.56338	0.2453	0.19907	1.34367	0.19591				85.6257	0.0002
1268	0.1362	0.0748	0.1648	0.095408	0.26391	0.56655	0.24183	0.1974	1.34301	0.19637				85.6257	-0.0014
1269	0.1374	0.0745	0.1646	0.092007	0.26673	0.56951	0.24072	0.19444	1.34329	0.19775				84.8254	-0.0003
1270	0.1348	0.075	0.1655	0.092564	0.26984	0.57202	0.24003	0.19135	1.34253	0.19806				85.6257	0.0005
1271	0.1355	0.0746	0.1662	0.108714	0.27284	0.57351	0.23933	0.19019	1.34291	0.19892				85.6257	-0.0004
1272	0.1358	0.075	0.1666	0.116183	0.27594	0.57466	0.23781	0.18955	1.34234	0.20007				85.6257	0.0004
1273	0.1356	0.0755	0.1679	0.104495	0.2786	0.57584	0.2367	0.18955	1.34405	0.20231				85.6257	0.0005
1274	0.1355	0.0745	0.1679	0.116183	0.28145	0.57702	0.23573	0.18852	1.34244	0.20408				85.6257	-0.001
1275	0.1362	0.0734	0.1672	0.122729	0.28403	0.57831	0.23295	0.18762	1.3431	0.2064				85.6257	-0.0011
1276	0.1376	0.074	0.1677	0.123767	0.28667	0.57975	0.23254	0.18607	1.34301	0.20847				86.426	0.0006
1277	0.1363	0.0754	0.1701	0.129273	0.28886	0.58203	0.23115	0.18607	1.34367	0.20948				85.6257	0.0014
1278	0.1362	0.0765	0.1684	0.129273	0.29092	0.58436	0.22865	0.18363	1.34348	0.2101				86.426	0.0011
1279	0.1374	0.075	0.1703	0.119012	0.29291	0.58707	0.22352	0.18054	1.34377	0.21056				85.6257	-0.0015
1280	0.1356	0.0762	0.1687	0.12055	0.29492	0.58949	0.22255	0.17694	1.34348	0.21133				85.6257	0.0012
1281	0.1361	0.0767	0.1702	0.120264	0.29684	0.59197	0.21908	0.17513	1.34291	0.21218				84.0251	0.0005
1282	0.1368	0.0751	0.1685	0.114893	0.29807	0.59374	0.21908	0.17513	1.34263	0.21303				84.8254	-0.0016
1283	0.1363	0.0752	0.1698	0.11943	0.29949	0.59447	0.21894	0.17681	1.34282	0.21349				85.6257	0.0001
1284	0.1359	0.0759	0.1697	0.11943	0.30041	0.59447	0.2188	0.17796	1.34282	0.21434				84.8254	0.0007
1285	0.1357	0.078	0.1706	0.110149	0.30185	0.59399	0.21894	0.17874	1.34434	0.21573				84.8254	0.0021
1286	0.1375	0.0768	0.1701	0.110149	0.30277	0.59279	0.22116	0.18041	1.34558	0.21727				84.8254	-0.0012
1287	0.1358	0.0742	0.1696	0.120551	0.30391	0.59153	0.22199	0.1817	1.34643	0.21765				85.6257	-0.0026
1288	0.136	0.0752	0.1729	0.142221	0.30523	0.59046	0.22324	0.18285	1.34872	0.21804				85.6257	0.001
1289	0.1358	0.0725	0.1712	0.167075	0.30689	0.58959	0.22435	0.1844	1.3511	0.21812				85.6257	-0.0027
1290	0.1364	0.0729	0.1722	0.180733	0.30894	0.58904	0.22615	0.18517	1.35357	0.21765				85.6257	0.0004
1291	0.1361	0.0746	0.1722	0.181088	0.31081	0.58853	0.22823	0.1862	1.35376	0.21765				86.426	0.0017
1292	0.1365	0.0759	0.1724	0.192931	0.31256	0.5882	0.22962	0.1862	1.35414	0.21882				86.426	0.0013
1293	0.1369	0.0753	0.1724	0.20216	0.3141	0.58783	0.23087	0.18659	1.35376	0.21966				85.6257	-0.0006
1294	0.1362	0.0747	0.1736	0.204794	0.31547	0.58737	0.23087	0.18826	1.35376	0.22143				86.426	-0.0006
1295	0.1374	0.0761	0.1734	0.208241	0.31721	0.5866	0.2317	0.1898	1.35386	0.22275				85.6257	0.0014
1296	0.1388	0.0742	0.1733	0.208241	0.31888	0.58563	0.23212	0.1898	1.3549	0.22445				86.426	-0.0019
1297	0.1383	0.073	0.1733	0.208266	0.32054	0.58475	0.23295	0.19096	1.35633	0.22475				86.426	-0.0012
1298	0.1396	0.0724	0.1739	0.208266	0.32229	0.58401	0.23365	0.19096	1.35804	0.22553				85.6257	-0.0006
1299	0.1382	0.0725	0.1735	0.219688	0.32398	0.58313	0.23448	0.19238	1.35861	0.22676				86.426	0.0001
1300	0.1394	0.0705	0.1737	0.218914	0.32584	0.58184	0.23476	0.19444	1.35861	0.22737				85.6257	-0.002
1301	0.1384	0.0723	0.1733	0.218914	0.32724	0.58039	0.23476	0.19598	1.35909	0.22837				85.6257	0.0018
1302	0.1389	0.0733	0.1741	0.217199	0.32868	0.57879	0.23406	0.19842	1.36042	0.22923				84.8254	0.001
1303	0.1394	0.0767	0.1737	0.20885	0.3299	0.57774	0.23545	0.19868	1.36147	0.23				84.8254	0.0034
1304	0.1395	0.0734	0.1734	0.20107	0.33124	0.57676	0.23725	0.20036	1.36394	0.23046				86.426	-0.0033
1305	0.1383	0.0743	0.1743	0.190647	0.33279	0.57592	0.24058	0.20331	1.36546	0.23116				86.426	0.0009
1306	0.1386	0.0734	0.1751	0.190647	0.33436	0.57466	0.24461	0.20396	1.36623	0.23247				86.426	-0.0009
1307	0.1399	0.0757	0.1739	0.187936	0.3358	0.57353	0.24516	0.20653	1.3648	0.23386				86.426	0.0023
1308	0.1397	0.074	0.1741	0.189	0.33694	0.57237	0.24655	0.20653	1.3667	0.23455				86.426	-0.0017
1309	0.1407	0.0736	0.1741	0.204248	0.33843	0.57102	0.24738	0.20808	1.36699	0.23517				86.426	-0.0004
1310	0.1402	0.0737	0.1746	0.212012	0.33997	0.56931	0.24821	0.21052	1.36822	0.23586				86.426	0.0001
1311	0.1393	0.0758	0.1748	0.200259	0.3416	0.56757	0.2496	0.21528	1.37003	0.23717				85.6257	0.0021
1312	0.1398	0.0749	0.1759	0.195176	0.34324	0.56624	0.25127	0.21747	1.37165	0.23763				85.6257	-0.0009
1313	0.1404	0.0761	0.1764	0.192664	0.34466	0.56501	0.25293	0.21837	1.37251	0.23802				85.6257	0.0012
1314	0.1397	0.0775	0.1762	0.192664	0.34609	0.56384	0.25349	0.21837	1.37251	0.23871				86.426	0.0014
1315	0.1405	0.0771	0.1763	0.194051	0.34748	0.56262	0.25612	0.21901	1.37289	0.23902				84.0251	-0.0004
1316	0.1396	0.0759	0.1756	0.208151	0.34881	0.56161	0.25515	0.21914	1.37384	0.23879				86.426	-0.0012
1317	0.1408	0.0768	0.1764	0.218731	0.3499	0.561	0.25709	0.21953	1.37384	0.23987				86.426	0.0009
1318	0.1415	0.0796	0.1766	0.224476	0.35071	0.56046	0.25917	0.22069	1.37346	0.24095				86.426	0.0028
1319	0.1409	0.0812	0.1759	0.224342	0.35194	0.55981	0.26098	0.22236	1.37479	0.24141				85.6257	0.0016
1320	0.142	0.0815	0.1764	0.221531	0.35328	0.55842	0.26292	0.22622	1.37565	0.24165				86.426	0.0003
1321	0.1411	0.0836	0.1766	0.216928	0.35465	0.55594	0.26639	0.23175	1.37679	0.24226				86.426	0.0021
1322	0.1412	0.0808	0.1775	0.198347	0.35574	0.55234	0.27055	0.23626	1.37793	0.24288				86.426	-0.0028
1323	0.1431	0.0789	0.1766	0.197209	0.3569	0.5485	0.27402	0.23935	1.37955	0.24341				84.8254	-0.0019
1324	0.1417	0.0803	0.1776	0.182418	0.35819	0.54459	0.2786	0.24539	1.38164	0.2438				85.6257	0.0014
1325	0.1434	0.0826	0.1767	0.171631	0.35968	0.54096	0.28304	0.25054	1.38402	0.24411				86.426	0.0023
1326	0.1414	0.0807	0.1782	0.171631	0.36125	0.53742	0.28623	0.25466	1.38611	0.24449				86.426	-0.0019
1327	0.1423	0.0807	0.1779	0.183105	0.36272	0.53443	0.28928	0.2553	1.38744	0.24512				86.426	0
1328	0.142	0.081	0.178	0.199513	0.36407	0.53154	0.2922	0.2562	1.38944	0.24604				86.426	0.0003
1329	0.1416	0.0817	0.1778	0.233415	0.36535	0.529	0.29275	0.25813	1.39068	0.24688				86.426	0.0007
1330	0.1436	0.0795	0.1779	0.25003	0.3668	0.52626	0.29608	0.26032	1.39201	0.24804				86.426	-0.0022
1331	0.1432	0.0785	0.1788	0.253162	0.36823	0.52348	0.29802	0.26431	1.39363	0.24897				86.426	-0.001
1332	0.1418	0.0791	0.1783	0.244968	0.36972	0.52045	0.3026	0.26765	1.39382	0.25075				85.6257	0.0006
1333	0.1429	0.0785	0.1794	0.244783	0.3713	0.51778	0.3051	0.27152	1.39392	0.25151				86.426	-0.0006
1334	0.1424	0.0789	0.1796	0.228444	0.37277	0.51589	0.30968	0.2728	1.39468	0.25205				85.6257	0.0004
1335	0.1437	0.0764	0.1786	0.219949	0.37443	0.5144	0.31273	0.27435	1.39572	0.25237				85.6257	-0.0025
1336	0.1429	0.075	0.1797	0.196719	0.37556	0.51301	0.3144	0.27576	1.39734	0.2526				86.426	-0.0014
1337	0.1424	0.0749	0.1793	0.169608	0.37689	0.51123	0.318	0.27885	1.39629	0.25383				86.426	-0.0001
1338	0.1423	0.076	0.18	0.160036	0.37815	0.50928	0.31981	0.28065	1.39772	0.25522				86.426	0.0011
1339	0.1413	0.0757	0.1808	0.160036	0.37946	0.50726	0.32161	0.28271	1.39886	0.25615				85.6257	-0.0003
1340	0.1415	0.0749	0.1803	0.155947	0.38104	0.50555	0.32314	0.2849	1.40001	0.25615				85.6257	-0.0008
1341	0.1425	0.0772	0.1795	0.153934	0.38209	0.50386	0.32341	0.28734	1.40115	0.2563				85.6257	0.0023
1342	0.1415	0.0725	0.1795	0.156229	0.38328	0.50255	0.32536	0.28773	1.40162	0.25638				87.2263	-0.0047
1343	0.143	0.0721	0.1798	0.146956	0.38416	0.50118	0.32577	0.2903	1.40162	0.25638				87.2263	-0.0004
1344	0.1437	0.0721	0.1812	0.145424	0.38512	0.50003	0.32591	0.29146	1.40219	0.25707				85.6257	0
1345	0.1448	0.0712	0.1808	0.150655	0.38616	0.49873	0.32785	0.29403	1.40191	0.25776				87.2263	-0.0009
1346	0.1428	0.0702	0.1803	0.156043	0.38686	0.49677	0.33132	0.29699	1.40191	0.25838				87.2263	-0.001
1347	0.143	0.0701	0.1806	0.170792	0.38746	0.49397	0.33507	0.30317	1.40248	0.25899				86.426	-0.0001
1348	0.144	0.0711	0.1813	0.171828	0.38793	0.49	0.3402	0.3078	1.40495	0.26008				86.426	0.001
1349	0.1432	0.0711	0.1812	0.177908	0.38856	0.4855	0.34478	0.31166	1.40695	0.26008				87.2263	0
1350	0.1446	0.0685	0.1807	0.172025	0.38938	0.48096	0.35019	0.31514	1.40971	0.26054				87.2263	-0.0026
1351	0.144	0.0693	0.1809	0.160867	0.3899	0.47651	0.35338	0.31913	1.41066	0.26016				86.426	0.0008
1352	0.1449	0.0715	0.1818	0.156613	0.39022	0.47257	0.35838	0.3244	1.4119	0.26077				87.2263	0.0022
1353	0.1456	0.0714	0.1823	0.153073	0.39061	0.46877	0.36226	0.32762	1.41342	0.26077				87.2263	-0.0001
1354	0.1496	0.072	0.1828	0.147828	0.39085	0.46552	0.36642	0.33019	1.41494	0.26084				86.426	0.0006
1355	0.1481	0.0709	0.1814	0.145973	0.39119	0.46251	0.36767	0.33302	1.41618	0.26054				86.426	-0.0011
1356	0.1472	0.0716	0.182	0.141372	0.39153	0.46005	0.37086	0.33457	1.41713	0.26054				87.2263	0.0007
1357	0.1468	0.0702	0.1812	0.141372	0.39184	0.45752	0.37406	0.33701	1.41827	0.26077				87.2263	-0.0014
1358	0.1482	0.0687	0.1834	0.153258	0.39216	0.45518	0.37739	0.33933	1.4198	0.26077				87.2263	-0.0015
1359	0.148	0.0688	0.1824	0.156419	0.39236	0.45264	0.3785	0.34319	1.42027	0.26093				86.426	0.0001
1360	0.1491	0.0703	0.182	0.167703	0.39248	0.45029	0.38238	0.34615	1.42027	0.26093				88.0266	0.0015
1361	0.1504	0.0685	0.1825	0.176796	0.39258	0.44798	0.38474	0.34872	1.41913	0.26147				86.426	-0.0018
1362	0.1494	0.0669	0.1817	0.182516	0.39277	0.44629	0.38474	0.34872	1.41866	0.26108				87.2263	-0.0016
1363	0.15	0.0681	0.1815	0.189182	0.39289	0.44579	0.38529	0.35078	1.41704	0.26108				87.2263	0.0012
1364	0.1499	0.0696	0.1831	0.199525	0.39308	0.44579	0.3828	0.35052	1.4158	0.26138				87.2263	0.0015
1365	0.149	0.0715	0.1837	0.217619	0.3933	0.44674	0.38016	0.34782	1.41504	0.26162				87.2263	0.0019
1366	0.1476	0.0675	0.1836	0.236993	0.39334	0.44853	0.37836	0.34512	1.41552	0.26077				87.2263	-0.004
1367	0.1488	0.0698	0.1825	0.257465	0.39358	0.45079	0.37697	0.34602	1.41447	0.26185				87.2263	0.0023
1368	0.1485	0.0703	0.1842	0.263524	0.39356	0.45293	0.3753	0.34461	1.41399	0.26216				87.2263	0.0005
1369	0.1489	0.0704	0.1829	0.257865	0.39343	0.45513	0.37225	0.34358	1.41209	0.261				87.2263	0.0001
1370	0.1487	0.0722	0.1833	0.255269	0.39329	0.45703	0.37003	0.34177	1.41066	0.26077				87.2263	0.0018
1371	0.148	0.0694	0.1822	0.252116	0.3933	0.45892	0.37003	0.34087	1.40876	0.26046				87.2263	-0.0028
1372	0.149	0.0683	0.1834	0.242671	0.39328	0.46058	0.36837	0.33804	1.40781	0.25954				88.0266	-0.0011
1373	0.151	0.0701	0.1842	0.227601	0.3932	0.46245	0.36712	0.33701	1.406	0.25899				87.2263	0.0018
1374	0.1502	0.0677	0.1844	0.210337	0.39318	0.4642	0.36601	0.33637	1.40543	0.25923				88.0266	-0.0024
1375	0.1495	0.0676	0.1839	0.186369	0.39306	0.46579	0.36587	0.33611	1.4041	0.25923				88.0266	-0.0001
1376	0.1502	0.0686	0.1833	0.166711	0.39291	0.46705	0.36309	0.3374	1.40334	0.25961				88.0266	0.001
1377	0.1497	0.0685	0.1839	0.165327	0.39283	0.46793	0.36198	0.33804	1.40419	0.25923				88.8269	-0.0001
1378	0.1497	0.0693	0.1845	0.158678	0.39273	0.46808	0.36379	0.33907	1.40429	0.25915				88.0266	0.0008
1379	0.1514	0.0684	0.1839	0.15471	0.39273	0.46808	0.36407	0.34062	1.40276	0.25892				88.0266	-0.0009
1380	0.1508	0.0693	0.1852	0.137032	0.39278	0.46764	0.36545	0.34242	1.40343	0.25869				87.2263	0.0009
1381	0.1519	0.0643	0.1831	0.129887	0.39288	0.46665	0.36767	0.3437	1.40362	0.25815				88.8269	-0.005
1382	0.1506	0.0646	0.1854	0.123492	0.39303	0.46565	0.3692	0.34782	1.40362	0.25838				86.426	0.0003
1383	0.1513	0.0667	0.1848	0.119032	0.39405	0.46466	0.37128	0.34898	1.40486	0.25869				86.426	0.0021
1384	0.1511	0.0675	0.1856	0.128194	0.39585	0.46392	0.37364	0.35245	1.40533	0.25969				88.0266	0.0008
1385	0.1506	0.0685	0.186	0.142306	0.39844	0.46331	0.37544	0.35516	1.4059	0.26077				88.8269	0.001
1386	0.1509	0.0649	0.1857	0.156364	0.40036	0.46225	0.37655	0.3567	1.40733	0.26185				88.0266	-0.0036
1387	0.1507	0.0636	0.1854	0.167371	0.40205	0.46081	0.37766	0.35928	1.40752	0.26254				88.0266	-0.0013
1388	0.1494	0.0641	0.1865	0.167371	0.40352	0.45882	0.37905	0.36339	1.40638	0.26316				88.8269	0.0005
1389	0.1515	0.0637	0.1861	0.169894	0.40486	0.45686	0.38113	0.36622	1.40781	0.26393				88.0266	-0.0004
1390	0.1514	0.0662	0.1858	0.171417	0.40618	0.45466	0.38293	0.36931	1.40876	0.26439				87.2263	0.0025
1391	0.1522	0.0677	0.1855	0.178358	0.40709	0.45276	0.38585	0.37124	1.40914	0.26532				88.0266	0.0015
1392	0.1534	0.0685	0.1851	0.178358	0.40798	0.45101	0.38751	0.37214	1.40914	0.2654				87.2263	0.0008
1393	0.1546	0.0686	0.1867	0.18878	0.40852	0.44953	0.38918	0.37394	1.40981	0.26516				88.0266	0.0001
1394	0.1544	0.0721	0.1871	0.200322	0.40919	0.44795	0.38987	0.37652	1.40981	0.2654				88.0266	0.0035
1395	0.1555	0.0711	0.1855	0.211697	0.40982	0.44639	0.39181	0.38115	1.41057	0.26586				88.0266	-0.001
1396	0.1559	0.0715	0.1877	0.230243	0.41032	0.4451	0.39376	0.3845	1.4099	0.26756				88.0266	0.0004
1397	0.1574	0.0723	0.1853	0.248955	0.41061	0.44459	0.39417	0.38617	1.41057	0.26887				88.0266	0.0008
1398	0.1565	0.0734	0.1865	0.271574	0.41086	0.44459	0.3957	0.38668	1.41009	0.26894				88.8269	0.0011
1399	0.1563	0.0762	0.1861	0.283176	0.41102	0.4449	0.3957	0.38771	1.41152	0.26794				87.2263	0.0028
1400	0.1584	0.0741	0.1854	0.281369	0.41125	0.44567	0.39473	0.38977	1.41095	0.26864				88.8269	-0.0021
1401	0.1582	0.0734	0.1869	0.281369	0.41142	0.4467	0.39501	0.38887	1.41123	0.26794				88.0266	-0.0007
1402	0.1579	0.0743	0.1877	0.257786	0.41153	0.44763	0.39265	0.39247	1.41019	0.26725				88.8269	0.0009
1403	0.1587	0.0731	0.1869	0.232167	0.41159	0.4488	0.39265	0.39595	1.40943	0.26779				88.8269	-0.0012
1404	0.1587	0.072	0.1866	0.19942	0.41171	0.45002	0.39334	0.39839	1.40943	0.26748				88.8269	-0.0011
1405	0.1579	0.0691	0.1869	0.174364	0.41172	0.45127	0.39514	0.39839	1.40904	0.26655				88.8269	-0.0029
1406	0.1587	0.0718	0.1871	0.157783	0.41172	0.45214	0.39403	0.40097	1.40733	0.2664				88.8269	0.0027
1407	0.1598	0.0719	0.1868	0.157783	0.41161	0.4526	0.39403	0.40393	1.40695	0.26625				88.8269	0.0001
1408	0.1593	0.0714	0.187	0.155843	0.41163	0.4526	0.39403	0.40689	1.40695	0.26602				88.8269	-0.0005
1409	0.1602	0.0729	0.1882	0.14418	0.41141	0.4522	0.39528	0.41126	1.40629	0.26563				88.8269	0.0015
1410	0.1612	0.0732	0.1868	0.138345	0.41143	0.45143	0.3975	0.41551	1.40629	0.26555				89.6273	0.0003
1411	0.1605	0.0728	0.1879	0.122874	0.4114	0.4503	0.40167	0.41988	1.40686	0.26478				88.8269	-0.0004
1412	0.1609	0.0724	0.1879	0.122874	0.41133	0.44946	0.40333	0.42207	1.40648	0.26478				89.6273	-0.0004
1413	0.1618	0.0705	0.1876	0.127843	0.41084	0.44838	0.40444	0.42413	1.40667	0.26548				89.6273	-0.0019
1414	0.1619	0.0722	0.1878	0.138094	0.40983	0.44762	0.40597	0.42735	1.40667	0.26532				89.6273	0.0017
1415	0.1611	0.0713	0.1877	0.143559	0.40827	0.44705	0.40513	0.43056	1.40638	0.26471				89.6273	-0.0009
1416	0.1621	0.0735	0.1871	0.143559	0.40623	0.4469	0.40541	0.43442	1.40638	0.2637				88.8269	0.0022
1417	0.162	0.0752	0.1871	0.143559	0.40462	0.44677	0.40722	0.4388	1.40571	0.26154				88.8269	0.0017
1418	0.1613	0.0713	0.1895	0.151273	0.40294	0.44669	0.4068	0.44253	1.40429	0.25954				89.6273	-0.0039
1419	0.1619	0.0743	0.1895	0.161821	0.40134	0.44654	0.40611	0.4433	1.40495	0.25869				89.6273	0.003
1420	0.1611	0.0742	0.1884	0.174877	0.39955	0.44653	0.40722	0.44485	1.4059	0.25792				88.0266	-0.0001
1421	0.1592	0.0737	0.1877	0.180145	0.39816	0.44663	0.40541	0.44652	1.40505	0.25707				88.0266	-0.0005
1422	0.1604	0.0746	0.1885	0.182258	0.39703	0.44672	0.40541	0.44961	1.40581	0.25615				88.8269	0.0009
1423	0.1609	0.0735	0.1877	0.193938	0.39599	0.44697	0.40583	0.4536	1.40581	0.25522				88.8269	-0.0011
1424	0.1623	0.0747	0.1881	0.195602	0.39498	0.44725	0.40694	0.45707	1.40381	0.25467				88.0266	0.0012
1425	0.1612	0.0751	0.1888	0.21135	0.39376	0.44789	0.40652	0.46016	1.40219	0.25406				88.8269	0.0004
1426	0.1614	0.077	0.1882	0.218207	0.39258	0.4487	0.40916	0.46415	1.40077	0.25329				88.8269	0.0019
1427	0.1613	0.0778	0.1887	0.23008	0.39127	0.4511	0.40999	0.46891	1.40077	0.25252				88.8269	0.0008
1428	0.1629	0.0753	0.189	0.232265	0.39016	0.45364	0.41041	0.47341	1.40105	0.25144				88.8269	-0.0025
1429	0.1632	0.0752	0.1902	0.252927	0.38935	0.45665	0.40985	0.47547	1.40143	0.25105				89.6273	-0.0001
1430	0.1623	0.0754	0.1888	0.284956	0.38872	0.45833	0.41179	0.47676	1.40143	0.25067				88.8269	0.0002
1431	0.1639	0.0778	0.1902	0.317959	0.38846	0.45943	0.41124	0.47869	1.40115	0.25021				88.8269	0.0024
1432	0.1621	0.077	0.1903	0.323158	0.38798	0.4599	0.41124	0.48178	1.40096	0.24967				89.6273	-0.0008
1433	0.1626	0.0788	0.1909	0.329169	0.38747	0.4601	0.41207	0.48538	1.40115	0.2499				88.8269	0.0018
1434	0.164	0.0777	0.1905	0.326603	0.38698	0.4615	0.41193	0.48808	1.40181	0.24882				88.8269	-0.0011
1435	0.1644	0.0768	0.1914	0.310877	0.38672	0.46359	0.40985	0.48911	1.40181	0.24751				89.6273	-0.0009
1436	0.163	0.0771	0.191	0.301633	0.38649	0.46636	0.40846	0.49207	1.40162	0.24674				89.6273	0.0003
1437	0.1644	0.0758	0.1919	0.296899	0.38619	0.4689	0.40597	0.49452	1.40096	0.24588				89.6273	-0.0013
1438	0.1643	0.0774	0.1907	0.283794	0.3858	0.47196	0.40486	0.49542	1.39915	0.24573				88.8269	0.0016
1439	0.1637	0.0776	0.1915	0.270226	0.38516	0.47658	0.40278	0.49542	1.3981	0.24581				88.8269	0.0002
1440	0.1639	0.0771	0.1902	0.268351	0.3844	0.48183	0.40042	0.49207	1.39582	0.24581				89.6273	-0.0005
1441	0.1644	0.0781	0.1908	0.268351	0.38363	0.48691	0.39889	0.48976	1.39363	0.24504				88.8269	0.001
1442	0.1652	0.0794	0.1913	0.263934	0.38295	0.48986	0.39889	0.48898	1.39325	0.24449				89.6273	0.0013
1443	0.1633	0.0788	0.1907	0.266357	0.38235	0.49076	0.39889	0.48898	1.39325	0.24434				88.8269	-0.0006
1444	0.1657	0.0792	0.1921	0.268922	0.38171	0.49076	0.40167	0.49104	1.39268	0.24388				88.8269	0.0004
1445	0.1653	0.0819	0.1905	0.274147	0.38095	0.48973	0.40486	0.49323	1.3942	0.2428				88.8269	0.0027
1446	0.1656	0.0823	0.1909	0.264292	0.38	0.48796	0.40833	0.49593	1.39582	0.24165				88.8269	0.0004
1447	0.1658	0.0831	0.1908	0.262817	0.37894	0.48579	0.40999	0.49748	1.3943	0.24165				88.8269	0.0008
1448	0.1669	0.0832	0.1906	0.262044	0.37824	0.48411	0.41207	0.49812	1.39353	0.2408				89.6273	0.0001
1449	0.1673	0.082	0.1908	0.266688	0.37772	0.48292	0.41221	0.49838	1.39496	0.24018				88.8269	-0.0012
1450	0.1677	0.0834	0.1895	0.266688	0.37725	0.48276	0.41193	0.49967	1.39334	0.24064				89.6273	0.0014
1451	0.1673	0.0827	0.1909	0.273359	0.37649	0.48276	0.41138	0.50147	1.39144	0.23972				89.6273	-0.0007
1452	0.1677	0.0847	0.1899	0.268836	0.37609	0.48337	0.40902	0.50327	1.39039	0.23972				89.6273	0.002
1453	0.1663	0.084	0.1906	0.24786	0.37578	0.48471	0.40749	0.50365	1.38802	0.23871				89.6273	-0.0007
1454	0.1666	0.0833	0.1893	0.216865	0.37565	0.48645	0.40555	0.50301	1.38469	0.23871				90.4276	-0.0007
1455	0.1681	0.082	0.1903	0.211628	0.37565	0.48835	0.40555	0.50288	1.38278	0.23802				90.4276	-0.0013
1456	0.1675	0.0829	0.1901	0.197842	0.37565	0.49014	0.40291	0.50314	1.38145	0.23864				90.4276	0.0009
1457	0.1689	0.0824	0.1902	0.220252	0.37557	0.4923	0.39875	0.50262	1.38107	0.23802				90.4276	-0.0005
1458	0.1666	0.0833	0.19	0.251312	0.37562	0.4945	0.39542	0.50288	1.3804	0.23748				88.8269	0.0009
1459	0.1677	0.0814	0.1904	0.251312	0.37565	0.49694	0.3932	0.50314	1.37945	0.23709				88.8269	-0.0019
1460	0.1687	0.0807	0.1897	0.235111	0.37579	0.49938	0.39265	0.50314	1.37793	0.23709				90.4276	-0.0007
1461	0.168	0.0826	0.1889	0.243427	0.37597	0.5015	0.39195	0.5034	1.37517	0.23679				89.6273	0.0019
1462	0.1676	0.0839	0.1904	0.235567	0.37602	0.50331	0.39015	0.50327	1.37308	0.23679				89.6273	0.0013
1463	0.1672	0.0824	0.19	0.235567	0.37617	0.50476	0.38779	0.50378	1.37089	0.23702				90.4276	-0.0015
1464	0.1673	0.0822	0.1915	0.251955	0.37613	0.5062	0.38779	0.50455	1.36965	0.23709				90.4276	-0.0002
1465	0.1682	0.0834	0.1906	0.267404	0.37617	0.50806	0.38585	0.50623	1.36851	0.23709				90.4276	0.0012
1466	0.1677	0.0803	0.1907	0.267404	0.37617	0.51014	0.38377	0.50623	1.36784	0.23702				89.6273	-0.0031
1467	0.167	0.0816	0.1915	0.279266	0.37632	0.51274	0.38238	0.50751	1.36851	0.23655				89.6273	0.0013
1468	0.1685	0.0792	0.1893	0.279266	0.37645	0.51467	0.38169	0.50983	1.36765	0.23702				89.6273	-0.0024
1469	0.1699	0.0813	0.1896	0.310155	0.3767	0.51522	0.38127	0.51189	1.36699	0.23655				90.4276	0.0021
1470	0.1694	0.0828	0.1893	0.333076	0.37724	0.51522	0.38196	0.51601	1.36784	0.23679				89.6273	0.0015
1471	0.1695	0.084	0.1902	0.338269	0.37776	0.51414	0.38488	0.51884	1.36898	0.23817				89.6273	0.0012
1472	0.1688	0.0831	0.191	0.351628	0.37879	0.51193	0.38973	0.52386	1.36927	0.23817				90.4276	-0.0009
1473	0.1697	0.0825	0.1905	0.336359	0.38015	0.50979	0.39514	0.52733	1.37079	0.23771				89.6273	-0.0006
1474	0.1703	0.0821	0.1895	0.340459	0.38133	0.50789	0.39903	0.52888	1.37079	0.23894				89.6273	-0.0004
1475	0.1692	0.0819	0.1907	0.318822	0.38256	0.50619	0.4018	0.53184	1.37203	0.23963				89.6273	-0.0002
1476	0.1684	0.0827	0.1912	0.31784	0.38388	0.50471	0.40361	0.53467	1.37355	0.23902				89.6273	0.0008
1477	0.1698	0.083	0.1914	0.301902	0.38542	0.50318	0.40472	0.5357	1.37431	0.24018				89.6273	0.0003
1478	0.1681	0.0857	0.191	0.297018	0.38686	0.5018	0.40541	0.53866	1.37536	0.24102				88.8269	0.0027
1479	0.1691	0.0839	0.1917	0.28711	0.38795	0.50018	0.40846	0.54046	1.37641	0.24172				89.6273	-0.0018
1480	0.1705	0.0835	0.1918	0.26944	0.38916	0.49849	0.41068	0.54213	1.37736	0.24373				89.6273	-0.0004
1481	0.1695	0.0826	0.192	0.272188	0.39058	0.49726	0.41346	0.54367	1.37841	0.24542				89.6273	-0.0009
1482	0.169	0.0842	0.1911	0.284293	0.3922	0.49608	0.41526	0.54586	1.37917	0.24542				88.0266	0.0016
1483	0.1695	0.0861	0.1921	0.291317	0.39373	0.49525	0.41623	0.54779	1.37898	0.24643				88.0266	0.0019
1484	0.1693	0.0852	0.1919	0.298172	0.39502	0.49412	0.41582	0.55191	1.37964	0.24666				90.4276	-0.0009
1485	0.1702	0.085	0.1935	0.298172	0.39617	0.49327	0.41873	0.55525	1.37964	0.24666				89.6273	-0.0002
1486	0.1703	0.0836	0.1921	0.298172	0.39746	0.49243	0.42109	0.55899	1.37936	0.24688				89.6273	-0.0014
1487	0.1713	0.0839	0.1932	0.268164	0.39877	0.49191	0.42095	0.56014	1.37917	0.24774				90.4276	0.0003
1488	0.1701	0.0844	0.1927	0.264935	0.40044	0.49129	0.42331	0.56117	1.3804	0.24874				89.6273	0.0005
1489	0.17	0.0868	0.194	0.252354	0.402	0.49052	0.42331	0.5631	1.38031	0.25051				89.6273	0.0024
1490	0.1702	0.086	0.1936	0.26441	0.40365	0.48965	0.42303	0.56478	1.3805	0.25105				89.6273	-0.0008
1491	0.1713	0.0849	0.1953	0.261802	0.40511	0.48885	0.42428	0.56478	1.38135	0.25113				88.8269	-0.0011
1492	0.1698	0.0825	0.1953	0.269994	0.40709	0.48836	0.42553	0.56709	1.38135	0.25183				89.6273	-0.0024
1493	0.1711	0.0851	0.195	0.292836	0.40861	0.48835	0.42414	0.5698	1.38059	0.2526				90.4276	0.0026
1494	0.1709	0.0853	0.1944	0.318095	0.41017	0.48835	0.42386	0.57237	1.37888	0.25321				90.4276	0.0002
1495	0.1692	0.0857	0.1949	0.317677	0.41128	0.48885	0.42359	0.57288	1.37869	0.2539				90.4276	0.0004
1496	0.1709	0.0847	0.1952	0.326353	0.41263	0.49015	0.4204	0.57353	1.3786	0.25422				89.6273	-0.001
1497	0.1715	0.0841	0.1956	0.315945	0.41361	0.49205	0.41818	0.57353	1.37841	0.25476				90.4276	-0.0006
1498	0.1716	0.0836	0.1962	0.292878	0.41448	0.49423	0.41401	0.5743	1.37612	0.25545				90.4276	-0.0005
1499	0.1712	0.085	0.1971	0.274583	0.41547	0.49648	0.4111	0.5752	1.37412	0.25583				90.4276	0.0014
1500	0.172	0.0854	0.1949	0.275559	0.41667	0.49887	0.40694	0.57674	1.37098	0.25638				90.4276	0.0004
1501	0.1725	0.0861	0.1958	0.275559	0.41797	0.50168	0.40486	0.57739	1.37051	0.25738				90.4276	0.0007
1502	0.1719	0.0895	0.1968	0.27811	0.41926	0.50404	0.40264	0.57829	1.36918	0.25822				90.4276	0.0034
1503	0.1728	0.0893	0.1977	0.293307	0.42054	0.50655	0.40264	0.57945	1.36956	0.25877				89.6273	-0.0002
1504	0.1734	0.09	0.1971	0.306969	0.42165	0.5082	0.40264	0.58099	1.37136	0.25908				91.2279	0.0007
1505	0.1726	0.088	0.1977	0.310869	0.42257	0.50951	0.40319	0.58356	1.37279	0.25946				92.0282	-0.002
1506	0.1738	0.0906	0.1992	0.309077	0.42349	0.50958	0.40402	0.5864	1.37251	0.25961				91.2279	0.0026
1507	0.1736	0.0897	0.1983	0.29301	0.42447	0.50958	0.40472	0.58871	1.37289	0.25954				90.4276	-0.0009
1508	0.174	0.0895	0.1993	0.287019	0.42545	0.5093	0.40666	0.59129	1.37241	0.26016				91.2279	-0.0002
1509	0.1733	0.0887	0.1993	0.274525	0.42624	0.50855	0.40846	0.59386	1.37212	0.26077				91.2279	-0.0008
1510	0.1733	0.0897	0.2	0.268516	0.42689	0.50763	0.40957	0.5963	1.37174	0.26147				91.2279	0.001
1511	0.1738	0.0869	0.2006	0.267947	0.42775	0.50688	0.40957	0.59785	1.37212	0.26185				91.2279	-0.0028
1512	0.1727	0.0865	0.2013	0.270552	0.42848	0.50653	0.40985	0.59823	1.37279	0.26232				91.2279	-0.0004
1513	0.1739	0.0883	0.202	0.256588	0.42961	0.50648	0.40819	0.60029	1.37165	0.26277				91.2279	0.0018
1514	0.1737	0.0888	0.2018	0.243006	0.43067	0.50648	0.40888	0.60287	1.37355	0.26277				90.4276	0.0005
1515	0.1745	0.0884	0.202	0.237589	0.4319	0.50679	0.40902	0.60518	1.37584	0.26286				91.2279	-0.0004
1516	0.1744	0.086	0.2024	0.244755	0.43298	0.50725	0.41027	0.60647	1.37517	0.26386				91.2279	-0.0024
1517	0.1733	0.0866	0.2022	0.244463	0.43416	0.50773	0.40916	0.60737	1.37622	0.26478				90.4276	0.0006
1518	0.1737	0.0857	0.2041	0.272186	0.43539	0.50822	0.40916	0.60879	1.37622	0.26586				90.4276	-0.0009
1519	0.1743	0.0879	0.2042	0.292349	0.43658	0.50879	0.40874	0.60879	1.37527	0.26586				90.4276	0.0022
1520	0.1742	0.0884	0.2041	0.303188	0.43768	0.50976	0.40874	0.60994	1.37422	0.26655				90.4276	0.0005
1521	0.1744	0.0871	0.2049	0.29938	0.43849	0.51051	0.40971	0.61162	1.37279	0.26687				90.4276	-0.0013
1522	0.1756	0.0856	0.2054	0.299714	0.43849	0.511	0.41027	0.61329	1.37212	0.26687				91.2279	-0.0015
1523	0.1747	0.0862	0.206	0.29596	0.43807	0.51111	0.41027	0.61522	1.37165	0.26563				90.4276	0.0006
1524	0.1754	0.0866	0.206	0.316113	0.43513	0.51125	0.41013	0.61651	1.37146	0.26586				91.2279	0.0004
1525	0.1744	0.0869	0.2069	0.300913	0.43076	0.51138	0.41013	0.61754	1.37146	0.26316				90.4276	0.0003
1526	0.1745	0.0862	0.2072	0.297481	0.42604	0.51149	0.40735	0.61664	1.37174	0.26061				91.2279	-0.0007
1527	0.175	0.0852	0.2067	0.317377	0.42234	0.51181	0.40541	0.61664	1.37222	0.25769				91.2279	-0.001
1528	0.1745	0.0852	0.2078	0.319495	0.41878	0.51222	0.4043	0.61702	1.37212	0.25599				91.2279	0
1529	0.1747	0.085	0.2074	0.29612	0.41503	0.51271	0.40735	0.61779	1.37193	0.25221				90.4276	-0.0002
1530	0.175	0.0853	0.208	0.302359	0.41125	0.51306	0.40361	0.61869	1.37193	0.24943				91.2279	0.0003
1531	0.1745	0.0868	0.2087	0.310198	0.40756	0.51356	0.40597	0.62191	1.37184	0.24596				90.4276	0.0015
1532	0.1761	0.0884	0.2099	0.306007	0.40437	0.51421	0.40583	0.62539	1.37165	0.24465				91.2279	0.0016
1533	0.1759	0.0876	0.2105	0.310998	0.40095	0.51503	0.40527	0.62642	1.37193	0.24311				90.4276	-0.0008
1534	0.1765	0.0853	0.2108	0.310998	0.39755	0.51584	0.40208	0.62963	1.37203	0.24157				90.4276	-0.0023
1535	0.1749	0.0867	0.2113	0.306263	0.39415	0.51644	0.40444	0.63118	1.37203	0.24033				90.4276	0.0014
1536	0.1748	0.0876	0.2113	0.302505	0.39104	0.51687	0.40208	0.63324	1.37203	0.23725				91.2279	0.0009
1537	0.1758	0.089	0.2105	0.296056	0.38798	0.51749	0.40014	0.63452	1.37146	0.23478				91.2279	0.0014
1538	0.1756	0.0881	0.2115	0.279998	0.3849	0.51834	0.39945	0.63529	1.37155	0.23146				90.4276	-0.0009
1539	0.1757	0.0887	0.2121	0.257211	0.38193	0.51907	0.39847	0.63607	1.37193	0.22977				92.0282	0.0006
1540	0.176	0.0889	0.2118	0.247818	0.3794	0.51963	0.39847	0.63632	1.37174	0.22814				91.2279	0.0002
1541	0.1752	0.0878	0.2122	0.247818	0.37659	0.52008	0.39917	0.63761	1.37174	0.22691				91.2279	-0.0011
1542	0.1751	0.0879	0.2128	0.259705	0.37367	0.52085	0.40069	0.63851	1.3726	0.22598				89.6273	0.0001
1543	0.1756	0.0881	0.2135	0.270275	0.37048	0.5214	0.4	0.64057	1.37346	0.2239				91.2279	0.0002
1544	0.1765	0.0869	0.2131	0.280706	0.36724	0.52184	0.40153	0.64186	1.37279	0.22097				91.2279	-0.0012
1545	0.1753	0.0843	0.2138	0.284933	0.3643	0.52202	0.40278	0.64327	1.37346	0.2182				91.2279	-0.0026
1546	0.1751	0.0851	0.2147	0.28253	0.36113	0.52227	0.40319	0.64443	1.37308	0.2165				90.4276	0.0008
1547	0.1753	0.0862	0.2145	0.277282	0.35836	0.52247	0.40389	0.64572	1.37203	0.21496				91.2279	0.0011
1548	0.1757	0.0881	0.2149	0.279063	0.35521	0.52293	0.40389	0.64597	1.37174	0.21288				90.4276	0.0019
1549	0.1761	0.0886	0.2149	0.279063	0.35226	0.52352	0.40167	0.64662	1.3727	0.21041				91.2279	0.0005
1550	0.1756	0.0883	0.2148	0.27663	0.34937	0.52436	0.39945	0.64803	1.37279	0.20825				91.2279	-0.0003
1551	0.1743	0.0908	0.2162	0.252878	0.34658	0.52518	0.39903	0.64752	1.37241	0.2064				91.2279	0.0025
1552	0.1772	0.0881	0.2165	0.233681	0.34389	0.52574	0.39875	0.64713	1.37327	0.20508				89.6273	-0.0027
1553	0.1761	0.0882	0.2161	0.204681	0.34106	0.52633	0.39917	0.64778	1.37317	0.204				91.2279	0.0001
1554	0.1743	0.0875	0.2169	0.202811	0.33842	0.52703	0.40056	0.64855	1.37279	0.20285				90.4276	-0.0007
1555	0.1747	0.0886	0.2181	0.193719	0.33565	0.52797	0.40056	0.64881	1.37279	0.20053				90.4276	0.0011
1556	0.1754	0.0904	0.2182	0.176819	0.33308	0.52871	0.40014	0.64932	1.37393	0.19838				91.2279	0.0018
1557	0.1766	0.0898	0.2176	0.165772	0.33053	0.52943	0.39889	0.65022	1.37393	0.1966				91.2279	-0.0006
1558	0.1763	0.088	0.2194	0.1698	0.32825	0.53016	0.3982	0.65228	1.3727	0.19521				91.2279	-0.0018
1559	0.1762	0.089	0.2196	0.165695	0.32563	0.53092	0.3982	0.65292	1.37536	0.19383				90.4276	0.001
1560	0.1756	0.0891	0.2204	0.165695	0.32317	0.5316	0.39917	0.65511	1.37546	0.19167				91.2279	0.0001
1561	0.1743	0.0905	0.2207	0.177701	0.32076	0.53222	0.39764	0.65511	1.37612	0.18989				91.2279	0.0014
1562	0.1768	0.089	0.2214	0.179262	0.31833	0.533	0.39847	0.65447	1.37641	0.18796				91.2279	-0.0015
1563	0.1769	0.0866	0.2216	0.181472	0.31605	0.53372	0.40014	0.6537	1.37755	0.18657				92.0282	-0.0024
1564	0.1761	0.087	0.2238	0.181472	0.31356	0.53446	0.39792	0.65588	1.37707	0.18496				91.2279	0.0004
1565	0.1759	0.0881	0.2242	0.178908	0.31168	0.53501	0.39639	0.6555	1.37802	0.18372				92.0282	0.0011
1566	0.1757	0.0911	0.2264	0.169366	0.30956	0.53582	0.39639	0.6555	1.37764	0.18271				92.0282	0.003
1567	0.177	0.092	0.2255	0.161977	0.30752	0.53653	0.39778	0.65653	1.37584	0.1811				92.0282	0.0009
1568	0.175	0.0942	0.2272	0.148072	0.3054	0.53741	0.39528	0.65923	1.37479	0.17924				92.0282	0.0022
1569	0.1753	0.0957	0.2279	0.147763	0.30316	0.53796	0.39556	0.65897	1.3746	0.17701				91.2279	0.0015
1570	0.1754	0.092	0.2295	0.142432	0.30125	0.53859	0.39487	0.65884	1.37441	0.17577				92.0282	-0.0037
1571	0.1757	0.0921	0.2305	0.142432	0.29934	0.53906	0.39542	0.65974	1.37441	0.17493				92.0282	0.0001
1572	0.1765	0.0936	0.2313	0.147387	0.29748	0.53952	0.39445	0.65974	1.37536	0.17431				92.0282	0.0015
1573	0.1762	0.0975	0.2326	0.147556	0.29574	0.54034	0.39556	0.65974	1.37574	0.17253				92.0282	0.0039
1574	0.1777	0.0962	0.2331	0.143786	0.29366	0.54094	0.39459	0.6609	1.37574	0.17053				91.2279	-0.0013
1575	0.1773	0.0951	0.2331	0.128091	0.29208	0.54176	0.39445	0.66257	1.37546	0.16875				90.4276	-0.0011
1576	0.1757	0.0935	0.2357	0.117255	0.29049	0.542	0.39473	0.66257	1.37527	0.16875				92.0282	-0.0016
1577	0.1769	0.0927	0.2372	0.105509	0.28905	0.54232	0.39542	0.66129	1.37546	0.16853				92.0282	-0.0008
1578	0.1772	0.093	0.2376	0.101334	0.28737	0.54245	0.39348	0.66257	1.37574	0.16822				92.0282	0.0003
1579	0.1775	0.0926	0.2387	0.101783	0.28549	0.54269	0.39431	0.66373	1.3766	0.16767				90.4276	-0.0004
1580	0.1769	0.0918	0.2401	0.101888	0.284	0.54311	0.39584	0.66399	1.37726	0.16667				90.4276	-0.0008
1581	0.1775	0.0895	0.2404	0.099507	0.28251	0.54354	0.39542	0.66579	1.37793	0.16537				90.4276	-0.0023
1582	0.1779	0.0909	0.2434	0.100636	0.2811	0.54381	0.39348	0.66618	1.37869	0.1649				91.2279	0.0014
1583	0.1781	0.0909	0.2461	0.096846	0.27947	0.54397	0.39417	0.66643	1.38069	0.16375				91.2279	0
1584	0.178	0.0907	0.2478	0.096846	0.27792	0.54419	0.39209	0.66643	1.38059	0.16251				90.4276	-0.0002
1585	0.1772	0.0915	0.2481	0.089724	0.27643	0.54453	0.39195	0.66708	1.38107	0.16081				92.0282	0.0008
1586	0.178	0.0923	0.251	0.079063	0.27509	0.54482	0.39195	0.66643	1.38069	0.15989				92.0282	0.0008
1587	0.178	0.0897	0.2523	0.074427	0.27383	0.54499	0.39403	0.66759	1.38164	0.15896				92.0282	-0.0026
1588	0.1778	0.09	0.2536	0.062183	0.27289	0.54531	0.39556	0.66759	1.38012	0.15835				92.0282	0.0003
1589	0.177	0.0908	0.2565	0.06557	0.27187	0.54562	0.39556	0.66914	1.37974	0.15765				92.0282	0.0008
1590	0.1785	0.0919	0.2557	0.087017	0.27088	0.54607	0.39653	0.66952	1.38078	0.15696				92.0282	0.0011
1591	0.1787	0.0936	0.2581	0.095425	0.26995	0.54629	0.39723	0.66952	1.38174	0.15626				92.8285	0.0017
1592	0.1786	0.0916	0.2611	0.102873	0.26919	0.54657	0.39695	0.66978	1.38316	0.1558				91.2279	-0.002
1593	0.1787	0.0921	0.2639	0.109381	0.26857	0.54684	0.39612	0.66862	1.38383	0.15542				91.2279	0.0005
1594	0.1789	0.093	0.2665	0.105512	0.26776	0.5471	0.39598	0.66965	1.3844	0.15449				91.2279	0.0009
1595	0.1786	0.0937	0.2681	0.106197	0.26709	0.54756	0.3939	0.66901	1.38278	0.15387				92.0282	0.0007
1596	0.1778	0.0932	0.2697	0.107412	0.2663	0.54784	0.3932	0.67171	1.38078	0.15333				92.0282	-0.0005
1597	0.1795	0.0897	0.2708	0.106392	0.2663	0.54772	0.39348	0.67132	1.38078	0.15333				90.4276	-0.0035
1598	0.1803	0.089	0.2739	0.106392	0.26717	0.5477	0.39306	0.67364	1.38174	0.15449				92.0282	-0.0007
1599	0.1816	0.0896	0.2743	0.111892	0.27064	0.54713	0.39417	0.67416	1.38421	0.15557				92.0282	0.0006
1600	0.1807	0.0899	0.2757	0.110303	0.2764	0.54598	0.39417	0.6748	1.38545	0.15826				92.0282	0.0003
1601	0.1813	0.0905	0.2778	0.110301	0.2826	0.54472	0.39612	0.67609	1.38697	0.16058				91.2279	0.0006
1602	0.1821	0.0912	0.2801	0.114588	0.28834	0.54353	0.39501	0.67609	1.38764	0.1642				92.0282	0.0007
1603	0.1815	0.0911	0.2802	0.110301	0.29376	0.54243	0.39376	0.67583	1.38649	0.16706				92.0282	-0.0001
1604	0.1806	0.0882	0.2818	0.110303	0.29878	0.54167	0.39376	0.67712	1.38649	0.1703				92.0282	-0.0029
1605	0.1803	0.0901	0.285	0.105198	0.30375	0.54107	0.39612	0.67686	1.38716	0.17323				92.0282	0.0019
1606	0.1809	0.0919	0.2876	0.111065	0.30848	0.54002	0.39487	0.67686	1.38725	0.1757				92.0282	0.0018
1607	0.1793	0.0911	0.2925	0.107047	0.31326	0.53824	0.3982	0.67879	1.38735	0.17902				92.0282	-0.0008
1608	0.1806	0.0926	0.2956	0.103091	0.31771	0.53519	0.4	0.67879	1.38783	0.18187				91.2279	0.0015
1609	0.181	0.093	0.2959	0.105083	0.32194	0.53236	0.39847	0.6784	1.38735	0.18518				92.0282	0.0004
1610	0.1807	0.0914	0.2993	0.105083	0.32599	0.52998	0.39778	0.67853	1.38773	0.18742				91.2279	-0.0016
1611	0.1811	0.0896	0.299	0.08918	0.32992	0.52851	0.39958	0.67917	1.38773	0.19012				92.8285	-0.0018
1612	0.1822	0.0903	0.3024	0.080139	0.33377	0.52748	0.40028	0.6775	1.39001	0.1922				92.0282	0.0007
1613	0.1828	0.0933	0.304	0.086662	0.33751	0.52664	0.40083	0.67943	1.39106	0.19437				92.0282	0.003
1614	0.1797	0.0946	0.3039	0.086662	0.34095	0.52626	0.40125	0.68149	1.39192	0.19622				92.0282	0.0013
1615	0.1812	0.0936	0.3048	0.095823	0.34443	0.52606	0.40208	0.68445	1.39192	0.19822				90.4276	-0.001
1616	0.1818	0.0962	0.3071	0.09744	0.34766	0.52606	0.40125	0.68432	1.3903	0.20077				92.0282	0.0026
1617	0.1817	0.0927	0.3081	0.09744	0.35103	0.5261	0.40042	0.68484	1.3903	0.20277				92.0282	-0.0035
1618	0.1824	0.0923	0.31	0.092682	0.3544	0.52646	0.40042	0.68548	1.39125	0.20432				91.2279	-0.0004
1619	0.1816	0.0924	0.3102	0.105496	0.35793	0.52727	0.40125	0.68574	1.39239	0.20563				92.0282	0.0001
1620	0.1809	0.0919	0.3117	0.103568	0.36114	0.52873	0.40014	0.68432	1.3942	0.20671				92.0282	-0.0005
1621	0.1816	0.0936	0.3118	0.11319	0.36448	0.53079	0.40208	0.68574	1.39477	0.20963				92.0282	0.0017
1622	0.1821	0.0926	0.3122	0.130962	0.36764	0.53289	0.40375	0.68741	1.39515	0.21257				92.0282	-0.001
1623	0.1833	0.0916	0.3134	0.140966	0.37094	0.53529	0.40305	0.68895	1.39677	0.21549				92.0282	-0.001
1624	0.1826	0.0919	0.314	0.152287	0.37421	0.53748	0.40513	0.68934	1.39801	0.21696				92.0282	0.0003
1625	0.183	0.093	0.3162	0.16071	0.3776	0.53955	0.40694	0.68973	1.39667	0.21835				92.0282	0.0011
1626	0.1839	0.0927	0.3183	0.174371	0.38082	0.54102	0.40624	0.68973	1.3981	0.21997				92.8285	-0.0003
1627	0.1833	0.0914	0.3194	0.174371	0.38388	0.5424	0.40472	0.6887	1.3981	0.22205				92.0282	-0.0013
1628	0.183	0.0911	0.3194	0.158075	0.38687	0.5446	0.40624	0.6887	1.39648	0.22344				92.0282	-0.0003
1629	0.1831	0.0921	0.321	0.1333	0.38975	0.54679	0.40375	0.68908	1.39544	0.22537				92.0282	0.001
1630	0.1832	0.0921	0.3233	0.117217	0.39267	0.54906	0.40236	0.6896	1.39553	0.22668				92.0282	0
1631	0.1826	0.0936	0.3275	0.117217	0.39566	0.55056	0.40347	0.6896	1.39553	0.2283				92.0282	0.0015
1632	0.1834	0.0941	0.3283	0.117757	0.39873	0.55204	0.40278	0.69178	1.39534	0.22977				92.0282	0.0005
1633	0.1833	0.0937	0.3306	0.117757	0.40159	0.55307	0.40167	0.69217	1.39544	0.2317				92.0282	-0.0004
1634	0.1826	0.0912	0.3314	0.125704	0.40397	0.55391	0.40278	0.68998	1.39639	0.23393				91.2279	-0.0025
1635	0.184	0.0906	0.3333	0.133144	0.40644	0.55538	0.40194	0.68715	1.39763	0.23563				91.2279	-0.0006
1636	0.1839	0.0919	0.3348	0.111136	0.40854	0.55733	0.40153	0.68831	1.39687	0.23663				92.0282	0.0013
1637	0.1842	0.091	0.3352	0.086122	0.41063	0.55953	0.40083	0.68831	1.39687	0.23717				92.0282	-0.0009
1638	0.184	0.0897	0.3377	0.084411	0.41193	0.56083	0.40014	0.6887	1.39658	0.23725				92.0282	-0.0013
1639	0.1829	0.0899	0.3372	0.072706	0.41318	0.56184	0.39903	0.6914	1.3962	0.23886				92.0282	0.0002
1640	0.1854	0.0912	0.3385	0.072706	0.41428	0.56259	0.39958	0.69281	1.3962	0.24033				92.8285	0.0013
1641	0.1842	0.0876	0.3411	0.084135	0.41578	0.56324	0.39958	0.69436	1.39601	0.24133				92.8285	-0.0036
1642	0.1858	0.0852	0.3411	0.097628	0.41739	0.56367	0.39972	0.69281	1.39734	0.24133				92.0282	-0.0024
1643	0.185	0.0862	0.3428	0.104507	0.41952	0.56423	0.39972	0.69153	1.39791	0.24233				92.8285	0.001
1644	0.1847	0.0849	0.3475	0.112529	0.42169	0.56506	0.39945	0.69281	1.39763	0.24311				92.8285	-0.0013
1645	0.1856	0.0855	0.3483	0.115188	0.4241	0.56578	0.39917	0.69204	1.39696	0.24449				92.0282	0.0006
1646	0.1852	0.086	0.35	0.123743	0.42666	0.56631	0.39917	0.69204	1.39782	0.24635				92.8285	0.0005
1647	0.185	0.0863	0.3516	0.125923	0.42907	0.56696	0.39889	0.69333	1.39763	0.24766				92.0282	0.0003
1648	0.1852	0.0851	0.3523	0.133155	0.43165	0.56698	0.39986	0.69346	1.39763	0.24913				92.8285	-0.0012
1649	0.1854	0.085	0.3533	0.133155	0.43406	0.56698	0.39986	0.69281	1.3982	0.24982				92.8285	-0.0001
1650	0.1856	0.0874	0.3529	0.128872	0.43668	0.56546	0.39847	0.69384	1.3982	0.25059				92.0282	0.0024
1651	0.1853	0.0878	0.353	0.131711	0.43911	0.56401	0.39778	0.69384	1.3982	0.25228				92.8285	0.0004
1652	0.1838	0.0886	0.3539	0.140318	0.44146	0.56361	0.39764	0.69449	1.39839	0.25383				93.6288	0.0008
1653	0.184	0.0891	0.3537	0.132381	0.44413	0.56361	0.39764	0.69513	1.39877	0.25476				92.8285	0.0005
1654	0.1848	0.0881	0.3551	0.134263	0.44675	0.56541	0.39847	0.69513	1.39829	0.25537				92.8285	-0.001
1655	0.1849	0.0898	0.3562	0.145972	0.44906	0.56741	0.39847	0.69526	1.39877	0.25599				92.8285	0.0017
1656	0.1847	0.0893	0.3591	0.14147	0.45118	0.56978	0.39584	0.69462	1.39924	0.25761				92.0282	-0.0005
1657	0.186	0.0881	0.3597	0.125387	0.45334	0.57193	0.39348	0.69616	1.39848	0.25961				92.8285	-0.0012
1658	0.1851	0.0877	0.3602	0.130166	0.45588	0.57384	0.39043	0.69539	1.39667	0.26162				92.8285	-0.0004
1659	0.1868	0.0891	0.3607	0.129708	0.45824	0.57532	0.38973	0.69667	1.39924	0.2637				92.8285	0.0014
1660	0.1871	0.0897	0.3615	0.128665	0.46099	0.57665	0.38918	0.69513	1.39829	0.26516				91.2279	0.0006
1661	0.1863	0.0901	0.364	0.113963	0.46385	0.57795	0.38737	0.69758	1.39791	0.2671				92.0282	0.0004
1662	0.1866	0.0898	0.3633	0.126412	0.46709	0.57918	0.38488	0.69603	1.39877	0.26802				92.8285	-0.0003
1663	0.1872	0.0885	0.3641	0.127321	0.47011	0.58082	0.38224	0.69603	1.39877	0.26933				93.6288	-0.0013
1664	0.1868	0.0873	0.3648	0.133266	0.47311	0.58199	0.38335	0.69552	1.39791	0.26948				92.8285	-0.0012
1665	0.1872	0.0876	0.3643	0.137619	0.47582	0.58346	0.38293	0.69539	1.3981	0.27041				92.8285	0.0003
1666	0.1855	0.0899	0.366	0.137619	0.47851	0.58454	0.3821	0.69539	1.3982	0.27296				92.8285	0.0023
1667	0.186	0.0923	0.3665	0.143987	0.48133	0.58595	0.3803	0.69655	1.39696	0.27496				92.8285	0.0024
1668	0.186	0.0948	0.3678	0.148497	0.48442	0.58707	0.38016	0.6959	1.39696	0.27851				92.8285	0.0025
1669	0.1863	0.0907	0.3693	0.148001	0.48742	0.58812	0.37794	0.69706	1.39639	0.27943				92.8285	-0.0041
1670	0.1867	0.0932	0.3713	0.155694	0.49004	0.58909	0.37586	0.69951	1.39725	0.2809				92.8285	0.0025
1671	0.1859	0.0927	0.3729	0.155694	0.49252	0.58992	0.37586	0.69886	1.39648	0.28245				92.8285	-0.0005
1672	0.1873	0.0935	0.3737	0.167645	0.49489	0.59073	0.37669	0.69886	1.3962	0.28345				92.8285	0.0008
1673	0.1882	0.0942	0.3745	0.148505	0.49741	0.59174	0.37558	0.69886	1.39553	0.28475				92.8285	0.0007
1674	0.186	0.0971	0.375	0.147769	0.49976	0.59281	0.37461	0.69835	1.39639	0.28691				92.0282	0.0029
1675	0.1864	0.0959	0.3763	0.142316	0.50196	0.59385	0.37406	0.69745	1.39687	0.28869				92.8285	-0.0012
1676	0.1877	0.0939	0.3787	0.142316	0.50431	0.595	0.37406	0.6959	1.39715	0.28946				92.8285	-0.002
1677	0.1879	0.0951	0.3781	0.135399	0.50635	0.59622	0.37073	0.6959	1.39848	0.29031				92.8285	0.0012
1678	0.1889	0.0949	0.3794	0.132286	0.50858	0.59756	0.36906	0.69603	1.39867	0.29092				92.8285	-0.0002
1679	0.1868	0.0967	0.3798	0.123751	0.51059	0.5986	0.371	0.69642	1.39801	0.29124				92.8285	0.0018
1680	0.1874	0.0946	0.3803	0.118317	0.51292	0.59934	0.37406	0.69899	1.39772	0.29224				92.8285	-0.0021
1681	0.1894	0.0939	0.3821	0.129663	0.51537	0.60002	0.37059	0.70156	1.39801	0.29317				93.6288	-0.0007
1682	0.1885	0.0937	0.3827	0.13138	0.51734	0.6008	0.36989	0.70362	1.39667	0.2947				93.6288	-0.0002
1683	0.1899	0.0948	0.3834	0.145152	0.51793	0.60192	0.36892	0.70259	1.39706	0.2961				93.6288	0.0011
1684	0.1896	0.0957	0.3868	0.145152	0.51793	0.60271	0.36407	0.7044	1.39734	0.29656				93.6288	0.0009
1685	0.1888	0.0958	0.3861	0.155731	0.51742	0.6035	0.36351	0.70182	1.39953	0.29656				92.8285	0.0001
1686	0.1879	0.096	0.3874	0.148085	0.51652	0.60407	0.36296	0.70182	1.39877	0.2954				92.8285	0.0002
1687	0.188	0.0973	0.3873	0.154192	0.51575	0.60493	0.36351	0.70221	1.39981	0.2944				92.8285	0.0013
1688	0.1888	0.0932	0.3881	0.153208	0.51493	0.60584	0.3649	0.70388	1.40067	0.2937				93.6288	-0.0041
1689	0.1889	0.0948	0.3889	0.153208	0.51382	0.60681	0.3649	0.70478	1.39981	0.29317				92.0282	0.0016
1690	0.1885	0.097	0.3926	0.13904	0.513	0.60778	0.3642	0.70581	1.39943	0.29317				93.6288	0.0022
1691	0.1888	0.0965	0.3928	0.125414	0.51208	0.60836	0.36393	0.70465	1.40029	0.29224				93.6288	-0.0005
1692	0.1891	0.0983	0.3944	0.110602	0.51126	0.60916	0.36587	0.70465	1.40048	0.29146				92.8285	0.0018
1693	0.1884	0.0973	0.3937	0.110602	0.51032	0.60993	0.36379	0.70542	1.40086	0.29024				93.6288	-0.001
1694	0.1885	0.0963	0.3953	0.104376	0.50953	0.61069	0.36462	0.7044	1.40238	0.28985				92.8285	-0.001
1695	0.1899	0.0959	0.3952	0.118397	0.50859	0.61128	0.36531	0.70388	1.40381	0.28908				92.8285	-0.0004
1696	0.1899	0.0951	0.3954	0.121947	0.50771	0.61205	0.36573	0.7053	1.40381	0.28853				92.8285	-0.0008
1697	0.1894	0.0968	0.3954	0.133807	0.50659	0.61313	0.36531	0.70568	1.40381	0.28784				92.0282	0.0017
1698	0.1892	0.0975	0.3957	0.1424	0.50532	0.61418	0.36573	0.70748	1.40381	0.2873				92.0282	0.0007
1699	0.1904	0.096	0.3973	0.152012	0.50401	0.61598	0.36531	0.70967	1.40315	0.28653				92.8285	-0.0015
1700	0.1902	0.097	0.3963	0.136505	0.50269	0.61898	0.36296	0.71019	1.40391	0.28576				92.8285	0.001
1701	0.1904	0.0964	0.3978	0.137656	0.50183	0.62319	0.36198	0.71019	1.40419	0.2843				93.6288	-0.0006
1702	0.1892	0.0966	0.398	0.134957	0.50074	0.62749	0.36004	0.71057	1.40467	0.28268				93.6288	0.0002
1703	0.1906	0.0976	0.3992	0.13425	0.50011	0.63136	0.35921	0.71096	1.40667	0.28268				93.6288	0.001
1704	0.192	0.1022	0.4002	0.13425	0.49904	0.63476	0.35893	0.71031	1.40828	0.2809				93.6288	0.0046
1705	0.1904	0.1022	0.4013	0.13425	0.49822	0.6377	0.3606	0.70993	1.40885	0.27997				94.4292	0
1706	0.1903	0.1017	0.401	0.13998	0.49734	0.64084	0.36032	0.71109	1.40943	0.27943				94.4292	-0.0005
1707	0.19	0.1008	0.4017	0.142791	0.49692	0.64383	0.36046	0.71031	1.40971	0.27928				92.8285	-0.0009
1708	0.1904	0.1041	0.4016	0.134716	0.49676	0.64664	0.35921	0.7089	1.40971	0.27905				92.0282	0.0033
1709	0.1914	0.1017	0.408	0.13825	0.49648	0.64886	0.3599	0.70941	1.40895	0.27851				93.6288	-0.0024
1710	0.1919	0.1036	0.4083	0.151016	0.49622	0.65134	0.35907	0.71006	1.40781	0.27797				93.6288	0.0019
1711	0.1912	0.1016	0.4089	0.142103	0.49584	0.65378	0.35907	0.71006	1.40752	0.27774				94.4292	-0.002
1712	0.1912	0.1045	0.4092	0.143781	0.49564	0.65646	0.35879	0.71006	1.40752	0.27774				93.6288	0.0029
1713	0.192	0.1005	0.4087	0.154773	0.49534	0.65874	0.35879	0.71044	1.40819	0.27736				92.8285	-0.004
1714	0.1916	0.1024	0.408	0.142652	0.4951	0.6611	0.35727	0.70967	1.40933	0.27736				93.6288	0.0019
1715	0.1913	0.1082	0.4074	0.141856	0.49478	0.66329	0.35741	0.70941	1.40981	0.27836				92.8285	0.0058
1716	0.1914	0.1061	0.4085	0.153976	0.49436	0.66551	0.35741	0.70941	1.41085	0.2779				92.8285	-0.0021
1717	0.1913	0.1042	0.4099	0.141856	0.49377	0.66781	0.35768	0.71031	1.41247	0.27697				93.6288	-0.0019
1718	0.1912	0.1027	0.41	0.135677	0.49325	0.66961	0.36032	0.7116	1.41399	0.27697				92.8285	-0.0015
1719	0.1914	0.0982	0.411	0.132069	0.49297	0.67138	0.36185	0.71315	1.41485	0.27681				92.0282	-0.0045
1720	0.1915	0.0994	0.4112	0.125641	0.49283	0.67279	0.36365	0.71379	1.41561	0.27588				93.6288	0.0012
1721	0.1908	0.1004	0.4105	0.125641	0.49248	0.67431	0.36504	0.71456	1.41647	0.2752				93.6288	0.001
1722	0.1925	0.1004	0.4103	0.133856	0.49207	0.67582	0.36573	0.71559	1.41694	0.27403				93.6288	0
1723	0.1931	0.0994	0.4111	0.124999	0.4915	0.67725	0.36753	0.71495	1.41713	0.27496				94.4292	-0.001
1724	0.1919	0.1007	0.4113	0.143977	0.49137	0.67869	0.36975	0.7152	1.41742	0.27334				93.6288	0.0013
1725	0.1917	0.1023	0.412	0.147996	0.49114	0.67983	0.37197	0.7152	1.41742	0.27288				94.4292	0.0016
1726	0.1922	0.1027	0.4122	0.121911	0.49081	0.68091	0.37295	0.71611	1.4178	0.27257				93.6288	0.0004
1727	0.1923	0.0997	0.4124	0.114658	0.49072	0.68215	0.37378	0.71611	1.41885	0.27234				93.6288	-0.003
1728	0.1925	0.0995	0.4134	0.124963	0.49053	0.68345	0.37433	0.71958	1.41942	0.27187				93.6288	-0.0002
1729	0.1934	0.0982	0.4128	0.11374	0.49036	0.68511	0.37517	0.7219	1.42056	0.27203				94.4292	-0.0013
1730	0.1926	0.0996	0.4132	0.102733	0.49046	0.68632	0.37572	0.7219	1.42132	0.27234				93.6288	0.0014
1731	0.1939	0.1012	0.4145	0.102733	0.4903	0.68765	0.37628	0.72164	1.42351	0.27211				94.4292	0.0016
1732	0.1932	0.0996	0.4135	0.102733	0.49001	0.68879	0.37711	0.72305	1.42636	0.27211				93.6288	-0.0016
1733	0.1946	0.0978	0.415	0.110044	0.48986	0.69012	0.37877	0.72202	1.42684	0.27196				93.6288	-0.0018
1734	0.1932	0.1014	0.4154	0.117531	0.48957	0.69133	0.38127	0.72202	1.42741	0.2718				93.6288	0.0036
1735	0.1933	0.1041	0.4146	0.141018	0.48924	0.69276	0.38266	0.72254	1.42874	0.27149				93.6288	0.0027
1736	0.1939	0.1034	0.4158	0.141018	0.48909	0.69415	0.3828	0.72202	1.42922	0.27057				93.6288	-0.0007
1737	0.1937	0.1044	0.4158	0.134119	0.48899	0.69574	0.3828	0.72241	1.4295	0.26941				94.4292	0.001
1738	0.1935	0.1056	0.4154	0.147144	0.48899	0.69728	0.38432	0.72318	1.4295	0.26918				94.4292	0.0012
1739	0.1948	0.1082	0.4169	0.149802	0.48899	0.69858	0.38654	0.72383	1.43017	0.26871				94.4292	0.0026
1740	0.1939	0.1065	0.4176	0.151106	0.48882	0.69981	0.38807	0.72486	1.43198	0.26764				93.6288	-0.0017
1741	0.1938	0.1047	0.4169	0.175397	0.48862	0.70084	0.39029	0.7264	1.43122	0.26717				93.6288	-0.0018
1742	0.1959	0.1051	0.4169	0.18233	0.4883	0.7024	0.39098	0.72859	1.43141	0.26756				93.6288	0.0004
1743	0.1941	0.1035	0.4184	0.176301	0.48825	0.70369	0.39251	0.72962	1.43141	0.26694				93.6288	-0.0016
1744	0.1935	0.1046	0.4192	0.164067	0.48842	0.70536	0.39306	0.72962	1.43169	0.26756				94.4292	0.0011
1745	0.1944	0.1041	0.4181	0.169357	0.48845	0.70689	0.39403	0.73052	1.43169	0.26848				94.4292	-0.0005
1746	0.1947	0.1044	0.4183	0.164571	0.4887	0.70839	0.3932	0.73258	1.43283	0.26848				94.4292	0.0003
1747	0.1957	0.1043	0.4195	0.161375	0.48894	0.70963	0.39431	0.7327	1.43312	0.26894				94.4292	-0.0001
1748	0.1958	0.1047	0.4198	0.168938	0.48909	0.71092	0.39431	0.7327	1.43359	0.26971				94.4292	0.0004
1749	0.1957	0.1057	0.4198	0.170152	0.48913	0.71254	0.39473	0.73399	1.43359	0.26856				93.6288	0.001
1750	0.1945	0.1038	0.4213	0.166956	0.48939	0.71382	0.39612	0.73502	1.4335	0.26756				93.6288	-0.0019
1751	0.1956	0.1044	0.4228	0.161306	0.48968	0.71495	0.39681	0.73631	1.43359	0.26802				94.4292	0.0006
1752	0.1951	0.1029	0.4227	0.164173	0.48996	0.71599	0.39709	0.73708	1.4335	0.26802				94.4292	-0.0015
1753	0.1962	0.1013	0.422	0.164173	0.49019	0.71729	0.39917	0.73657	1.43474	0.26794				93.6288	-0.0016
1754	0.1965	0.1034	0.4227	0.158198	0.49041	0.71867	0.40125	0.73657	1.43474	0.26825				94.4292	0.0021
1755	0.1973	0.1015	0.4244	0.170922	0.49074	0.71999	0.40139	0.73631	1.4354	0.26894				94.4292	-0.0019
1756	0.1981	0.1	0.4243	0.185699	0.49071	0.72134	0.4025	0.73631	1.43455	0.26926				93.6288	-0.0015
1757	0.1978	0.103	0.4238	0.193488	0.49079	0.72283	0.40361	0.73541	1.43578	0.26926				93.6288	0.003
1758	0.1958	0.1027	0.4236	0.199968	0.49093	0.72431	0.40305	0.73554	1.43502	0.26941				94.4292	-0.0003
1759	0.1976	0.1021	0.4234	0.199968	0.49092	0.72586	0.40111	0.73541	1.43578	0.26941				94.4292	-0.0006
1760	0.1965	0.1022	0.424	0.207877	0.49084	0.72726	0.40153	0.73554	1.4354	0.26948				93.6288	0.0001
1761	0.198	0.1036	0.4236	0.207591	0.49092	0.7286	0.40097	0.73515	1.43559	0.26887				93.6288	0.0014
1762	0.1984	0.1015	0.4242	0.212643	0.49092	0.73027	0.40083	0.73515	1.4354	0.26787				94.4292	-0.0021
1763	0.1987	0.1008	0.4246	0.209364	0.49088	0.73207	0.40014	0.73502	1.43502	0.26655				94.4292	-0.0007
1764	0.1985	0.1006	0.4246	0.218295	0.4907	0.73397	0.40014	0.73515	1.43464	0.26655				94.4292	-0.0002
1765	0.1994	0.1005	0.4253	0.220988	0.49067	0.7357	0.39945	0.73515	1.43483	0.26617				94.4292	-0.0001
1766	0.1977	0.1003	0.4255	0.231576	0.49067	0.73747	0.39806	0.73592	1.43559	0.26563				94.4292	-0.0002
1767	0.199	0.102	0.4251	0.240823	0.49093	0.73958	0.39639	0.73657	1.43616	0.26563				94.4292	0.0017
1768	0.199	0.0992	0.4265	0.240823	0.49125	0.74151	0.39542	0.73657	1.4375	0.26617				94.4292	-0.0028
1769	0.1999	0.1	0.426	0.246599	0.49168	0.74353	0.39598	0.73695	1.43816	0.26648				93.6288	0.0008
1770	0.1996	0.0994	0.426	0.247298	0.49195	0.74549	0.39528	0.73721	1.43816	0.26602				94.4292	-0.0006
1771	0.1994	0.0993	0.4259	0.241438	0.49206	0.74742	0.3957	0.73618	1.43864	0.26625				95.2295	-0.0001
1772	0.1992	0.1006	0.4263	0.226605	0.49204	0.74885	0.39903	0.73644	1.43902	0.26548				94.4292	0.0013
1773	0.2002	0.0992	0.4268	0.22205	0.49206	0.75019	0.40153	0.73721	1.43892	0.26548				93.6288	-0.0014
1774	0.1989	0.0992	0.428	0.217882	0.49207	0.75117	0.40402	0.73721	1.43978	0.26578				93.6288	0
1775	0.1996	0.1005	0.4256	0.208145	0.49211	0.75204	0.40513	0.73721	1.4393	0.26578				94.4292	0.0013
1776	0.2009	0.1022	0.4268	0.208145	0.49215	0.7527	0.40624	0.73875	1.4393	0.26571				95.2295	0.0017
1777	0.2004	0.1003	0.4264	0.220914	0.49232	0.75366	0.40749	0.73952	1.43883	0.2654				94.4292	-0.0019
1778	0.2	0.0994	0.4272	0.241555	0.49253	0.75477	0.41055	0.73952	1.44045	0.26555				95.2295	-0.0009
1779	0.2011	0.1017	0.427	0.246899	0.49269	0.75582	0.41276	0.7394	1.44083	0.26516				94.4292	0.0023
1780	0.2008	0.1018	0.4273	0.253724	0.49261	0.75667	0.41401	0.74017	1.44244	0.26602				94.4292	0.0001
1781	0.2003	0.0986	0.4274	0.246899	0.4926	0.75755	0.41401	0.74107	1.44121	0.26571				94.4292	-0.0032
1782	0.2005	0.0996	0.428	0.240598	0.49267	0.75849	0.4136	0.743	1.44187	0.26548				94.4292	0.001
1783	0.2014	0.1013	0.4277	0.2408	0.4925	0.75971	0.41276	0.74364	1.44064	0.26501				94.4292	0.0017
1784	0.2007	0.1021	0.4266	0.239995	0.4925	0.76123	0.41179	0.74364	1.43968	0.26401				94.4292	0.0008
1785	0.2002	0.1021	0.4275	0.247511	0.49267	0.76309	0.41179	0.74274	1.43883	0.2637				95.2295	0
1786	0.2	0.1036	0.4275	0.247511	0.49307	0.76503	0.41179	0.74248	1.43949	0.26409				94.4292	0.0015
1787	0.201	0.1041	0.4285	0.248859	0.49358	0.76676	0.41276	0.7403	1.43902	0.26409				93.6288	0.0005
1788	0.2016	0.105	0.4286	0.234799	0.49436	0.76838	0.41346	0.74094	1.43968	0.26409				94.4292	0.0009
1789	0.201	0.1023	0.4276	0.226546	0.49513	0.76966	0.41498	0.74158	1.44111	0.26471				94.4292	-0.0027
1790	0.2011	0.1048	0.4275	0.214941	0.49688	0.77089	0.41471	0.74339	1.44235	0.26586				94.4292	0.0025
1791	0.2019	0.1062	0.4281	0.217349	0.49945	0.7722	0.41415	0.74326	1.44368	0.2681				93.6288	0.0014
1792	0.2016	0.1027	0.4298	0.197771	0.50296	0.77369	0.41415	0.74429	1.44368	0.26995				94.4292	-0.0035
1793	0.2019	0.1045	0.4296	0.197771	0.50643	0.77556	0.41387	0.74429	1.44349	0.27234				94.4292	0.0018
1794	0.2021	0.1038	0.4303	0.208227	0.51	0.77723	0.41138	0.74429	1.44301	0.27396				93.6288	-0.0007
1795	0.2034	0.1024	0.43	0.207475	0.51311	0.77922	0.41221	0.74351	1.44197	0.27565				92.8285	-0.0014
1796	0.2015	0.1017	0.4296	0.192787	0.51523	0.78128	0.40985	0.74339	1.4414	0.27612				95.2295	-0.0007
1797	0.2023	0.0988	0.4307	0.187837	0.51631	0.7835	0.40652	0.74364	1.44064	0.27658				94.4292	-0.0029
1798	0.2028	0.0992	0.4306	0.187837	0.51748	0.7858	0.40638	0.74364	1.44007	0.27697				94.4292	0.0004
1799	0.2037	0.1021	0.4304	0.184899	0.51911	0.78804	0.40486	0.74377	1.43987	0.27781				94.4292	0.0029
1800	0.2029	0.1003	0.4312	0.178752	0.52082	0.79015	0.40291	0.74364	1.43845	0.27913				94.4292	-0.0018
1801	0.2025	0.1019	0.4315	0.194575	0.52262	0.79212	0.40153	0.7439	1.43845	0.28082				95.2295	0.0016
1802	0.2034	0.104	0.4309	0.204655	0.52486	0.79418	0.39917	0.7439	1.4374	0.2826				95.2295	0.0021
1803	0.2039	0.1034	0.4314	0.198589	0.52779	0.79623	0.39736	0.7439	1.43635	0.2836				95.2295	-0.0006
1804	0.2028	0.106	0.432	0.193108	0.53092	0.79847	0.39736	0.74467	1.43826	0.28591				95.2295	0.0026
1805	0.202	0.1042	0.4324	0.193108	0.53393	0.80076	0.39639	0.74467	1.43873	0.28676				95.2295	-0.0018
1806	0.2031	0.1055	0.4329	0.189783	0.53654	0.80299	0.39403	0.74441	1.43873	0.28784				95.2295	0.0013
1807	0.2031	0.1055	0.4332	0.189783	0.53911	0.80501	0.39292	0.7439	1.43978	0.28846				95.2295	0
1808	0.2045	0.1027	0.4326	0.192114	0.54038	0.80694	0.39403	0.74236	1.43978	0.28939				95.2295	-0.0028
1809	0.2045	0.1037	0.4329	0.186072	0.54051	0.8092	0.39237	0.74236	1.43826	0.28969				95.2295	0.001
1810	0.2052	0.1031	0.4328	0.186072	0.54051	0.81119	0.39154	0.74287	1.4374	0.28969				95.2295	-0.0006
1811	0.2056	0.1021	0.4333	0.166984	0.53935	0.81323	0.39043	0.74377	1.4355	0.28916				95.2295	-0.001
1812	0.2049	0.1001	0.4339	0.151898	0.53797	0.81518	0.39057	0.74454	1.4355	0.28862				94.4292	-0.002
1813	0.2053	0.1034	0.4339	0.151898	0.53678	0.81742	0.3889	0.74519	1.43483	0.28792				94.4292	0.0033
1814	0.2053	0.103	0.4332	0.156318	0.53571	0.81946	0.38724	0.74454	1.43607	0.28784				95.2295	-0.0004
1815	0.2053	0.1023	0.4349	0.172467	0.53475	0.82145	0.38668	0.74429	1.43597	0.28691				95.2295	-0.0007
1816	0.2057	0.1018	0.4339	0.188615	0.53403	0.82372	0.38543	0.74403	1.43683	0.2863				94.4292	-0.0005
1817	0.2041	0.1024	0.4347	0.188615	0.53346	0.82575	0.38446	0.74339	1.43607	0.28514				94.4292	0.0006
1818	0.205	0.1028	0.4341	0.186246	0.5333	0.82778	0.38404	0.74223	1.43597	0.28422				94.4292	0.0004
1819	0.2042	0.1016	0.4339	0.193271	0.53329	0.82962	0.38488	0.74184	1.43559	0.28306				94.4292	-0.0012
1820	0.2047	0.1027	0.4349	0.191556	0.53313	0.8316	0.3828	0.74184	1.43616	0.28268				95.2295	0.0011
1821	0.2045	0.1042	0.4349	0.195695	0.53253	0.8335	0.38391	0.74133	1.4355	0.28221				95.2295	0.0015
1822	0.205	0.1028	0.436	0.203151	0.53162	0.83517	0.38224	0.74197	1.43569	0.28221				95.2295	-0.0014
1823	0.2049	0.1045	0.4352	0.211161	0.53062	0.83716	0.38196	0.74339	1.43569	0.28221				95.2295	0.0017
1824	0.2045	0.1049	0.4355	0.202888	0.52974	0.83902	0.37863	0.74261	1.43521	0.28252				95.2295	0.0004
1825	0.2044	0.1044	0.4361	0.198123	0.52887	0.84101	0.37836	0.74377	1.43455	0.28206				95.2295	-0.0005
1826	0.2049	0.1053	0.4372	0.198123	0.52787	0.84276	0.37822	0.74647	1.43474	0.28167				95.2295	0.0009
1827	0.2037	0.1073	0.4366	0.21062	0.52672	0.84466	0.38016	0.74596	1.43369	0.28059				95.2295	0.002
1828	0.206	0.1044	0.4359	0.207812	0.52564	0.84652	0.37891	0.74699	1.43321	0.27943				95.2295	-0.0029
1829	0.2044	0.1058	0.4366	0.211568	0.5246	0.84824	0.37919	0.74815	1.43331	0.27797				95.2295	0.0014
1830	0.2058	0.1052	0.4362	0.225083	0.52356	0.85001	0.38016	0.74763	1.4354	0.27666				95.2295	-0.0006
1831	0.2049	0.1046	0.4365	0.224229	0.52251	0.85185	0.37919	0.74673	1.43597	0.27504				94.4292	-0.0006
1832	0.2052	0.1048	0.4373	0.212033	0.52144	0.854	0.37752	0.74763	1.43759	0.27458				95.2295	0.0002
1833	0.2041	0.1073	0.4382	0.21266	0.52049	0.85603	0.37725	0.74776	1.43911	0.2745				94.4292	0.0025
1834	0.2037	0.1056	0.4373	0.220395	0.51934	0.85785	0.37655	0.74763	1.43959	0.27365				94.4292	-0.0017
1835	0.2044	0.1069	0.4374	0.1992	0.5179	0.85925	0.37489	0.7484	1.43826	0.27288				96.0298	0.0013
1836	0.2039	0.107	0.4377	0.177178	0.51592	0.86075	0.37281	0.7493	1.43826	0.27234				94.4292	0.0001
1837	0.2038	0.1068	0.4379	0.164674	0.51405	0.86248	0.37281	0.74956	1.43721	0.27049				94.4292	-0.0002
1838	0.2035	0.1077	0.4396	0.152257	0.51225	0.86453	0.37322	0.74956	1.43588	0.26903				95.2295	0.0009
1839	0.2045	0.1086	0.4393	0.148029	0.51118	0.86633	0.37475	0.75098	1.43588	0.26802				95.2295	0.0009
1840	0.2039	0.1074	0.4396	0.16218	0.51013	0.86823	0.37891	0.75136	1.43731	0.2671				96.0298	-0.0012
1841	0.2045	0.1076	0.4396	0.171246	0.5092	0.86993	0.37891	0.75123	1.43731	0.26687				96.0298	0.0002
1842	0.2056	0.1105	0.4393	0.185741	0.50814	0.87178	0.37655	0.75252	1.43921	0.26609				95.2295	0.0029
1843	0.2048	0.1088	0.4396	0.192599	0.5074	0.87317	0.37683	0.75252	1.44035	0.26578				95.2295	-0.0017
1844	0.2048	0.1086	0.4394	0.205246	0.50685	0.87487	0.37517	0.75085	1.44026	0.26525				96.0298	-0.0002
1845	0.2055	0.1077	0.4408	0.208599	0.50642	0.87629	0.37308	0.75149	1.43902	0.26471				96.0298	-0.0009
1846	0.2061	0.1069	0.4406	0.205191	0.50408	0.87784	0.37378	0.75214	1.44026	0.2637				96.0298	-0.0008
1847	0.2054	0.106	0.4405	0.193623	0.50075	0.87908	0.37378	0.75329	1.43987	0.26077				95.2295	-0.0009
1848	0.2051	0.1088	0.4418	0.185675	0.49616	0.88037	0.37378	0.75638	1.44064	0.25761				95.2295	0.0028
1849	0.2055	0.1073	0.441	0.169836	0.49216	0.88171	0.376	0.75638	1.44045	0.25506				95.2295	-0.0015
1850	0.2048	0.1093	0.4403	0.165894	0.48826	0.88274	0.3778	0.75651	1.44168	0.25306				96.0298	0.002
1851	0.205	0.1098	0.4409	0.165894	0.48461	0.88394	0.37614	0.7551	1.44282	0.25159				96.0298	0.0005
1852	0.2053	0.1108	0.4409	0.173512	0.48136	0.88519	0.37739	0.75419	1.44349	0.24959				96.0298	0.001
1853	0.2042	0.1102	0.4413	0.20495	0.47848	0.88684	0.37739	0.75381	1.44273	0.24743				96.0298	-0.0006
1854	0.2055	0.111	0.4412	0.214067	0.47572	0.88827	0.3753	0.75458	1.44311	0.24496				96.0298	0.0008
1855	0.2051	0.1123	0.4423	0.214067	0.4732	0.8897	0.37475	0.75381	1.44321	0.24203				95.2295	0.0013
1856	0.2044	0.1127	0.4421	0.213758	0.47032	0.89106	0.37558	0.75458	1.44273	0.23918				96.0298	0.0004
1857	0.2062	0.1132	0.4425	0.202811	0.46766	0.89254	0.37475	0.75381	1.44187	0.23671				96.0298	0.0005
1858	0.2058	0.1145	0.4432	0.202811	0.46477	0.89385	0.37475	0.75355	1.44187	0.23532				96.8301	0.0013
1859	0.205	0.1145	0.443	0.197976	0.46237	0.89529	0.37544	0.75329	1.44121	0.2347				101.03	0
1860	0.2059	0.1149	0.4431	0.193958	0.46051	0.89686	0.37655	0.75419	1.44121	0.23378				100.23	0.0004
1861	0.2062	0.1171	0.4433	0.195028	0.45886	0.89861	0.37614	0.75355	1.44054	0.23216				101.03	0.0022
1862	0.2057	0.1128	0.4434	0.182341	0.45681	0.90004	0.37669	0.75458	1.44168	0.23023				100.23	-0.0043
1863	0.2057	0.1136	0.445	0.182341	0.45439	0.90135	0.37558	0.75638	1.4433	0.22884				101.03	0.0008
1864	0.2075	0.1137	0.4449	0.182054	0.45213	0.90249	0.37433	0.75638	1.44406	0.22822				101.03	0.0001
1865	0.2055	0.1147	0.445	0.187327	0.45016	0.90372	0.37433	0.75535	1.44406	0.22753				101.03	0.001
1866	0.2074	0.1124	0.445	0.191043	0.44872	0.90525	0.37544	0.75612	1.44568	0.22576				100.23	-0.0023
1867	0.2062	0.116	0.446	0.20006	0.44728	0.90672	0.37544	0.75535	1.4472	0.22475				101.03	0.0036
1868	0.2059	0.1156	0.4451	0.197178	0.44609	0.90788	0.37586	0.75535	1.44806	0.22275				100.23	-0.0004
1869	0.206	0.1154	0.4462	0.19893	0.4449	0.90878	0.37766	0.75625	1.44882	0.22205				101.03	-0.0002
1870	0.2061	0.1168	0.4459	0.19893	0.44407	0.90955	0.37974	0.75754	1.44901	0.22105				100.23	0.0014
1871	0.2061	0.1158	0.4476	0.202448	0.44268	0.91049	0.38002	0.75896	1.44882	0.22004				100.23	-0.001
1872	0.2064	0.1161	0.4461	0.202448	0.43999	0.91117	0.38155	0.7605	1.4492	0.21851				101.03	0.0003
1873	0.2068	0.1162	0.446	0.202795	0.4356	0.91204	0.38224	0.7614	1.44996	0.21619				101.03	0.0001
1874	0.2072	0.1178	0.4472	0.212197	0.43053	0.91326	0.38515	0.76166	1.44977	0.21241				100.23	0.0016
1875	0.2059	0.1171	0.4464	0.226688	0.42556	0.91445	0.38599	0.76166	1.45063	0.20925				100.23	-0.0007
1876	0.2062	0.1172	0.4469	0.234949	0.42072	0.9159	0.38779	0.76076	1.45301	0.2064				100.23	0.0001
1877	0.2079	0.1145	0.4472	0.232675	0.41604	0.91697	0.38585	0.76153	1.45386	0.204				101.03	-0.0027
1878	0.2066	0.1154	0.4476	0.232675	0.41145	0.91856	0.38585	0.75973	1.45548	0.20169				101.03	0.0009
1879	0.2082	0.1151	0.4478	0.218462	0.40748	0.91979	0.3821	0.76076	1.45548	0.19914				101.03	-0.0003
1880	0.2074	0.1149	0.448	0.215078	0.40452	0.92118	0.37919	0.76217	1.45586	0.19706				101.03	-0.0002
1881	0.2059	0.1122	0.4482	0.210284	0.40187	0.92233	0.37669	0.76359	1.45538	0.19467				101.03	-0.0027
1882	0.2078	0.1147	0.4482	0.198452	0.39959	0.92382	0.37669	0.7623	1.45538	0.19351				101.03	0.0025
1883	0.2068	0.1177	0.4482	0.198452	0.39692	0.92546	0.37808	0.76423	1.45558	0.19197				101.03	0.003
1884	0.2081	0.1149	0.4483	0.193668	0.39443	0.92684	0.3785	0.76436	1.45672	0.19043				101.03	-0.0028
1885	0.2081	0.1165	0.449	0.182596	0.39178	0.92802	0.37766	0.76603	1.45538	0.18765				101.03	0.0016
1886	0.2072	0.1144	0.4487	0.155077	0.38933	0.92912	0.38016	0.76552	1.45586	0.1858				101.83	-0.0021
1887	0.2067	0.1153	0.4484	0.133167	0.38707	0.93032	0.37919	0.7659	1.45748	0.18426				101.83	0.0009
1888	0.2081	0.1128	0.449	0.11335	0.38666	0.93143	0.37877	0.76436	1.45833	0.18364				101.83	-0.0025
1889	0.207	0.1112	0.4496	0.11335	0.38666	0.93289	0.37905	0.76436	1.45681	0.18372				116.83	-0.0016
1890	0.2073	0.1123	0.4499	0.117667	0.38784	0.93445	0.37905	0.76462	1.45948	0.18442				116.03	0.0011
1891	0.2083	0.1115	0.4498	0.119922	0.39011	0.936	0.37891	0.76539	1.45795	0.18488				116.03	-0.0008
1892	0.2085	0.1133	0.4492	0.122523	0.39248	0.93721	0.37933	0.76693	1.45567	0.18649				114.429	0.0018
1893	0.2096	0.1111	0.4496	0.129388	0.39482	0.93834	0.37766	0.76783	1.45348	0.18757				115.23	-0.0022
1894	0.2094	0.1142	0.45	0.131066	0.39727	0.9397	0.37628	0.76629	1.45605	0.18889				116.03	0.0031
1895	0.2088	0.1136	0.4513	0.136973	0.39946	0.94093	0.37766	0.76565	1.45567	0.19012				116.83	-0.0006
1896	0.2098	0.1118	0.4507	0.141738	0.40138	0.94244	0.37669	0.76668	1.45795	0.1919				115.23	-0.0018
1897	0.2107	0.1108	0.4513	0.146202	0.40342	0.94395	0.37669	0.76668	1.45938	0.1932				116.03	-0.001
1898	0.2112	0.1089	0.4519	0.152734	0.40561	0.94552	0.37836	0.76681	1.45976	0.19459				116.83	-0.0019
1899	0.2105	0.1092	0.4526	0.157725	0.4076	0.94686	0.37961	0.76681	1.45938	0.19545				116.83	0.0003
1900	0.2101	0.1094	0.4518	0.165992	0.40957	0.94814	0.38099	0.76835	1.4591	0.1966				116.83	0.0002
1901	0.2104	0.1104	0.4511	0.177621	0.4111	0.94939	0.38099	0.76822	1.45814	0.19753				116.83	0.001
1902	0.2102	0.1078	0.4511	0.177621	0.41261	0.95088	0.38058	0.76783	1.45805	0.1983				116.03	-0.0026
1903	0.2123	0.1106	0.4516	0.186684	0.41286	0.95215	0.3785	0.76681	1.45767	0.1983				115.23	0.0028
1904	0.2107	0.1093	0.4525	0.194125	0.41286	0.95364	0.37961	0.76886	1.45729	0.19814				116.83	-0.0013
1905	0.2109	0.109	0.4508	0.191581	0.41224	0.95489	0.37808	0.76835	1.45776	0.19753				116.83	-0.0003
1906	0.2122	0.1108	0.4507	0.194302	0.41081	0.95615	0.37752	0.76874	1.45919	0.19676				111.03	0.0018
1907	0.2111	0.1125	0.4521	0.194302	0.40953	0.95751	0.37752	0.77028	1.46005	0.19575				111.03	0.0017
1908	0.2115	0.1151	0.4518	0.181093	0.40818	0.959	0.37919	0.77028	1.46176	0.19514				111.83	0.0026
1909	0.2118	0.1119	0.4525	0.169473	0.40668	0.96054	0.37669	0.77015	1.46243	0.19459				110.23	-0.0032
1910	0.2116	0.1121	0.4524	0.182168	0.40549	0.96163	0.37655	0.77079	1.46243	0.19467				111.03	0.0002
1911	0.2124	0.1117	0.4531	0.182168	0.40408	0.9629	0.3785	0.77092	1.46243	0.19421				111.83	-0.0004
1912	0.2116	0.1113	0.4527	0.209481	0.40254	0.96428	0.37919	0.77144	1.46243	0.19351				110.23	-0.0004
1913	0.2119	0.1118	0.4535	0.217014	0.40021	0.96586	0.37697	0.77144	1.46233	0.19074				111.03	0.0005
1914	0.2118	0.1115	0.4527	0.217014	0.39766	0.9671	0.37933	0.77195	1.46243	0.18881				110.23	-0.0003
1915	0.2112	0.1119	0.4528	0.213958	0.39491	0.96839	0.37822	0.77234	1.46214	0.18704				111.03	0.0004
1916	0.2131	0.1107	0.4535	0.213958	0.39271	0.96971	0.37822	0.77285	1.46271	0.18526				111.03	-0.0012
1917	0.2131	0.1123	0.4538	0.215461	0.39103	0.97098	0.38044	0.77195	1.46357	0.18403				111.03	0.0016
1918	0.2132	0.1118	0.4537	0.230315	0.38985	0.97197	0.38335	0.77285	1.46414	0.18287				111.83	-0.0005
1919	0.2144	0.1128	0.4566	0.230477	0.38837	0.97308	0.38099	0.7726	1.46442	0.1821				111.03	0.001
1920	0.2128	0.1123	0.4572	0.230477	0.38657	0.97415	0.38418	0.77221	1.46471	0.18055				111.83	-0.0005
1921	0.2148	0.1097	0.4575	0.222891	0.38512	0.97544	0.38474	0.7735	1.46442	0.17924				111.83	-0.0026
1922	0.2154	0.1117	0.457	0.214396	0.3838	0.97624	0.38488	0.77478	1.46433	0.17794				111.83	0.002
1923	0.2153	0.1113	0.4587	0.201103	0.38306	0.97712	0.38418	0.77465	1.46433	0.17794				112.63	-0.0004
1924	0.2164	0.1103	0.4599	0.18867	0.38285	0.97772	0.38418	0.77658	1.4649	0.17771				112.63	-0.001
1925	0.2171	0.1121	0.4592	0.18867	0.38285	0.9788	0.38377	0.77749	1.46509	0.17824				112.63	0.0018
1926	0.2156	0.1099	0.4596	0.201237	0.38323	0.97993	0.38238	0.77684	1.46557	0.17847				112.63	-0.0022
1927	0.2169	0.111	0.4599	0.208345	0.38439	0.9813	0.38238	0.77684	1.46585	0.17909				112.63	0.0011
1928	0.2166	0.1141	0.459	0.223946	0.3856	0.98236	0.38266	0.77581	1.46671	0.17924				111.83	0.0031
1929	0.2152	0.1104	0.4588	0.223946	0.38713	0.98333	0.38266	0.77607	1.4688	0.17971				112.63	-0.0037
1930	0.2171	0.112	0.4588	0.232655	0.38842	0.98406	0.38127	0.77427	1.4688	0.17987				111.03	0.0016
1931	0.2174	0.1105	0.4574	0.236098	0.38935	0.98495	0.3803	0.77375	1.46842	0.17987				111.83	-0.0015
1932	0.2184	0.1091	0.4579	0.236098	0.38947	0.98579	0.3803	0.7753	1.47032	0.18041				112.63	-0.0014
1933	0.2183	0.1098	0.4584	0.24579	0.38947	0.98685	0.3785	0.77478	1.46985	0.18079				111.83	0.0007
1934	0.2179	0.1121	0.4579	0.247501	0.38842	0.98787	0.37933	0.77478	1.46918	0.18071				111.83	0.0023
1935	0.2182	0.1118	0.4585	0.248209	0.38696	0.98897	0.37905	0.77607	1.47004	0.18048				111.83	-0.0003
1936	0.2184	0.1107	0.4589	0.253944	0.38527	0.98974	0.38293	0.77749	1.47004	0.1794				112.63	-0.0011
1937	0.2179	0.1107	0.459	0.250579	0.38399	0.99038	0.38127	0.7789	1.47004	0.17794				132.63	0
1938	0.2188	0.1113	0.4577	0.244844	0.3829	0.99103	0.38307	0.78083	1.47061	0.17701				132.63	0.0006
1939	0.2201	0.1131	0.4589	0.238839	0.3821	0.99192	0.3846	0.77929	1.47213	0.17786				131.83	0.0018
1940	0.2201	0.1149	0.4586	0.229413	0.38153	0.99298	0.3846	0.78045	1.47337	0.17763				131.83	0.0018
1941	0.2208	0.1132	0.4593	0.213298	0.38099	0.99393	0.38321	0.78225	1.47356	0.17686				131.83	-0.0017
1942	0.2209	0.1132	0.4597	0.207135	0.38072	0.99495	0.38363	0.78083	1.47404	0.17686				132.63	0
1943	0.2205	0.1139	0.4593	0.204121	0.38058	0.99582	0.38488	0.77993	1.47489	0.17663				132.63	0.0007
1944	0.221	0.112	0.4598	0.204121	0.38045	0.99668	0.38599	0.78147	1.47461	0.17593				132.63	-0.0019
1945	0.2218	0.113	0.4604	0.21612	0.38045	0.99751	0.38737	0.78186	1.47508	0.17539				132.63	0.001
1946	0.2205	0.1153	0.4607	0.21612	0.38043	0.99818	0.38793	0.78186	1.47508	0.17493				132.63	0.0023
1947	0.2216	0.1138	0.4614	0.226957	0.38051	0.99921	0.38793	0.78289	1.47508	0.17508				132.63	-0.0015
1948	0.2217	0.115	0.4612	0.234963	0.38082	1.00014	0.38821	0.78353	1.47632	0.1757				132.63	0.0012
1949	0.2216	0.1156	0.46	0.230491	0.38105	1.00108	0.38821	0.78405	1.47632	0.1757				132.63	0.0006
1950	0.2215	0.1143	0.4604	0.225941	0.38121	1.00172	0.39015	0.78585	1.47784	0.17639				132.63	-0.0013
1951	0.221	0.1156	0.4601	0.225941	0.38121	1.00244	0.39015	0.78727	1.47946	0.17639				131.83	0.0013
1952	0.222	0.1162	0.4616	0.223601	0.38116	1.00352	0.39084	0.78765	1.47936	0.17555				131.83	0.0006
1953	0.2227	0.1141	0.461	0.223601	0.38081	1.0046	0.39057	0.78765	1.47775	0.17424				131.83	-0.0021
1954	0.2232	0.1161	0.4617	0.224014	0.38038	1.00558	0.39043	0.78817	1.47936	0.17361				132.63	0.002
1955	0.223	0.1173	0.4613	0.230385	0.37971	1.00637	0.39043	0.78791	1.48079	0.17339				131.03	0.0012
1956	0.2233	0.1173	0.4621	0.237808	0.3793	1.00721	0.39043	0.78791	1.48108	0.17346				131.03	0
1957	0.2218	0.1169	0.4627	0.249581	0.37875	1.00809	0.39181	0.78958	1.4825	0.17285				131.83	-0.0004
1958	0.2216	0.1183	0.4637	0.25835	0.37859	1.00891	0.3914	0.791	1.48365	0.17377				131.83	0.0014
1959	0.2232	0.1146	0.4632	0.27447	0.37854	1.0098	0.39084	0.79061	1.48365	0.17369				131.83	-0.0037
1960	0.2217	0.1135	0.4632	0.288873	0.37854	1.01042	0.39084	0.79293	1.48355	0.1733				116.83	-0.0011
1961	0.2225	0.1144	0.4627	0.302596	0.37918	1.01111	0.39348	0.7937	1.48355	0.17308				117.63	0.0009
1962	0.2212	0.1158	0.4632	0.302596	0.38022	1.01158	0.39445	0.79267	1.48384	0.17385				116.83	0.0014
1963	0.2229	0.1143	0.4643	0.300017	0.38158	1.0125	0.39806	0.79396	1.4846	0.17416				117.63	-0.0015
1964	0.2231	0.1159	0.4645	0.2862	0.38466	1.01351	0.39972	0.79511	1.48403	0.17562				117.63	0.0016
1965	0.2221	0.1126	0.4644	0.264121	0.38931	1.0144	0.40264	0.79576	1.48393	0.17909				116.83	-0.0033
1966	0.2221	0.1167	0.4654	0.251928	0.39544	1.01528	0.40167	0.79782	1.48403	0.18179				118.431	0.0041
1967	0.2241	0.116	0.4659	0.251928	0.39818	1.01609	0.40402	0.79859	1.48384	0.18364				123.431	-0.0007
1968	0.2233	0.1166	0.4662	0.246009	0.39818	1.01704	0.4043	0.79859	1.48384	0.18364				122.63	0.0006
1969	0.2225	0.1134	0.4656	0.254975	0.39753	1.01777	0.40486	0.79962	1.48393	0.18357				123.431	-0.0032
1970	0.2237	0.1146	0.4661	0.271345	0.39356	1.01842	0.40333	0.80026	1.4846	0.18179				123.431	0.0012
1971	0.2238	0.1148	0.4669	0.289326	0.38967	1.01924	0.40458	0.80013	1.48555	0.17894				122.63	0.0002
1972	0.2237	0.1166	0.4668	0.293347	0.38618	1.01991	0.40389	0.80103	1.48593	0.176				122.63	0.0018
1973	0.2239	0.1157	0.4671	0.3267	0.38349	1.02087	0.40486	0.80129	1.48583	0.17408				122.63	-0.0009
1974	0.2244	0.1176	0.4672	0.334573	0.38162	1.02151	0.40347	0.80181	1.4866	0.17292				123.431	0.0019
1975	0.2236	0.1173	0.466	0.335081	0.3813	1.02244	0.40486	0.80271	1.4865	0.17285				123.431	-0.0003
1976	0.2243	0.1153	0.4663	0.340055	0.3813	1.02315	0.40527	0.80399	1.48602	0.17277				122.63	-0.002
1977	0.2241	0.1168	0.4671	0.321095	0.38225	1.02411	0.40569	0.80271	1.48641	0.17316				123.431	0.0015
1978	0.2248	0.1183	0.4671	0.318808	0.38439	1.0249	0.40347	0.80335	1.48764	0.17454				123.431	0.0015
1979	0.2241	0.1159	0.4675	0.322688	0.3864	1.02578	0.40444	0.80425	1.48821	0.17555				123.431	-0.0024
1980	0.2241	0.1171	0.4677	0.337353	0.38847	1.02675	0.40402	0.80502	1.48993	0.17701				124.231	0.0012
1981	0.2242	0.1191	0.468	0.354768	0.39056	1.02755	0.40389	0.80361	1.49126	0.17894				123.431	0.002
1982	0.2231	0.1187	0.4676	0.379017	0.39309	1.02843	0.40389	0.80502	1.49269	0.18094				123.431	-0.0004
1983	0.2248	0.1194	0.4675	0.392818	0.39576	1.02912	0.40513	0.80567	1.49269	0.18256				123.431	0.0007
1984	0.2244	0.1202	0.4684	0.405851	0.39857	1.03012	0.40597	0.8076	1.49173	0.18357				123.431	0.0008
1985	0.2253	0.1216	0.4678	0.412814	0.40116	1.03095	0.40694	0.80888	1.49059	0.18465				122.63	0.0014
1986	0.2237	0.1177	0.4676	0.414445	0.40373	1.03187	0.4086	0.80966	1.48993	0.18673				122.63	-0.0039
1987	0.2252	0.1189	0.4687	0.414445	0.40555	1.0326	0.40833	0.80991	1.48993	0.18812				122.63	0.0012
1988	0.2269	0.1225	0.4684	0.407738	0.40709	1.03351	0.40888	0.80875	1.4904	0.18996				123.431	0.0036
1989	0.2253	0.1215	0.4691	0.395247	0.40834	1.03423	0.40819	0.80875	1.49154	0.19012				122.63	-0.001
1990	0.225	0.1237	0.4679	0.392738	0.41044	1.03516	0.40902	0.8085	1.49154	0.19089				122.63	0.0022
1991	0.2248	0.1229	0.4685	0.392738	0.41331	1.03588	0.40971	0.80888	1.4923	0.19259				124.231	-0.0008
1992	0.2248	0.1244	0.4687	0.40489	0.41631	1.03695	0.41221	0.80785	1.49316	0.1939				123.431	0.0015
1993	0.2262	0.1205	0.4699	0.439631	0.41816	1.03783	0.41263	0.80927	1.4923	0.19514				122.63	-0.0039
1994	0.2246	0.1225	0.4704	0.478313	0.41816	1.03866	0.41263	0.80785	1.49259	0.19529				122.63	0.002
1995	0.2239	0.1244	0.4696	0.490429	0.41748	1.03951	0.41276	0.8076	1.49345	0.19514				123.431	0.0019
1996	0.2249	0.1221	0.4691	0.499094	0.41494	1.04035	0.41429	0.80785	1.49278	0.19475				123.431	-0.0023
1997	0.2253	0.125	0.4697	0.507767	0.41104	1.04124	0.41429	0.81081	1.49135	0.19282				123.431	0.0029
1998	0.2242	0.1258	0.4703	0.504888	0.40742	1.04196	0.41679	0.81171	1.49221	0.19051				124.231	0.0008
[truncated: 6,192 more rows]
